# Supplementary material for: Structure of the endosomal CORVET tethering complex
Source: Nat Commun. 2024 Jun 19;15:5227. doi: 10.1038/s41467-024-49137-9 (PMC11187117; doi:10.1038/s41467-024-49137-9)
Supplement: Supplementary file 9 — Source Data [file 41467_2024_49137_MOESM9_ESM.xlsx]

## Sheet: 1 A
Chrom.1		Chrom.1		Chrom.1		Chrom.1		Chrom.1		Chrom.1		Chrom.1											Chrom.1		Chrom.1		Chrom.1		Chrom.1		Chrom.1		Chrom.1		Chrom.1											Chrom.1		Chrom.1
UV		Conductivity		Conc B		Injection		Run Log		Fraction		UV_CUT_TEMP@100,BASEM											UV		Conductivity		Conc B		Injection		Run Log		Fraction		UV_CUT_TEMP@100,BASEM											UV		Conductivity
ml	mAU	ml	mS/cm	ml	%B	ml	Injection	ml	Logbook	ml	Fraction	ml	mAU										ml	mAU	ml	mS/cm	ml	%B	ml	Injection	ml	Logbook	ml	Fraction	ml	mAU										ml	mAU	ml	mS/cm
-0.002604	0	-0.002604	21.9524	-0.002604	0	-0.00011		-0.002604	Method Settings	0.839102	1.A.2	0	-7.13854										-0.002548	-0.841923	-0.002548	25.9053	-0.002548	0	-5.3e-05		-0.002548	Method Settings	0.839191	1.A.2	0	-0.815173										-0.002594	0.873998	-0.002594	25.6016
-0.002354	-6.95518	-0.002105	21.9535	-0.000108	0			-0.002234	Sample Application	0.889045	1.A.3	0.000249	-7.1366										-0.002299	-0.815439	-0.002049	25.9051	-5.2e-05	0			-0.002202	Sample Application	0.889321	1.A.3	0.00025	-0.814964										-0.002345	1.03423	-0.002095	25.6026
-0.002105	-6.95554	-0.001606	21.9536	0.002387	0			0.249614	Elution	0.93926	1.A.4	0.000499	-7.13465										-0.002049	-0.815277	-0.00155	25.9051	0.002443	0			0.249602	Elution	0.939237	1.A.4	0.000499	-0.814756										-0.002095	1.03401	-0.001596	25.6026
-0.001855	-6.95528	-0.001107	21.9536	0.004883	0					0.98919	1.A.5	0.000748	-7.13271										-0.0018	-0.815287	-0.001051	25.9051	0.004939	0					0.989426	1.A.5	0.000749	-0.814547										-0.001846	1.03298	-0.001097	25.6028
-0.001606	-6.95467	-0.000608	21.9537	0.007378	0					1.03923	1.A.6	0.000998	-7.13077										-0.00155	-0.814394	-0.000552	25.9052	0.007435	0					1.03944	1.A.6	0.000998	-0.814339										-0.001596	1.03237	-0.000598	25.603
-0.001357	-6.95439	-0.00011	21.9539	0.009874	0					1.08918	1.A.7	0.001247	-7.12882										-0.0013	-0.814093	-5.3e-05	25.9053	0.009931	0					1.08936	1.A.7	0.001248	-0.81413										-0.001347	1.03144	-9.9e-05	25.6034
-0.001107	-6.95383	0.000389	21.9543	0.012369	0					1.1394	1.A.8	0.001496	-7.12688										-0.001051	-0.814136	0.000446	25.9054	0.012427	0					1.13949	1.A.8	0.001497	-0.813922										-0.001097	1.03091	0.0004	25.6036
-0.000858	-6.9534	0.000888	21.9545	0.014865	0					1.18944	1.A.9	0.001746	-7.12493										-0.000801	-0.812712	0.000946	25.9056	0.014923	0					1.18948	1.A.9	0.001747	-0.813713										-0.000848	1.03055	0.000899	25.6036
-0.000608	-6.95395	0.001387	21.9545	0.01736	0					1.23941	1.A.10	0.001995	-7.12299										-0.000552	-0.812668	0.001445	25.9059	0.017418	0					1.23949	1.A.10	0.001997	-0.813505										-0.000598	1.03041	0.001398	25.6035
-0.000359	-6.95442	0.001886	21.9545	0.019856	0					1.28928	1.A.11	0.002245	-7.12105										-0.000302	-0.811702	0.001944	25.9061	0.019914	0					1.28957	1.A.11	0.002246	-0.813297										-0.000349	1.02932	0.001897	25.6035
-0.00011	-6.95558	0.002384	21.9546	0.022351	0					1.33934	1.A.12	0.002494	-7.1191										-5.3e-05	-0.809402	0.002443	25.9064	0.02241	0					1.33958	1.A.12	0.002496	-0.813088										-9.9e-05	1.02895	0.002396	25.6036
0.00014	-6.95705	0.002883	21.9546	0.024847	0					1.38946	1.B.12	0.002743	-7.11712										0.000197	-0.808767	0.002942	25.9067	0.024906	0					1.38974	1.B.12	0.002745	-0.812885										0.00015	1.02884	0.002895	25.604
0.000389	-6.95768	0.003382	21.9547	0.027342	0					1.43959	1.B.11	0.002993	-7.11514										0.000446	-0.807667	0.003441	25.9071	0.027402	0					1.43956	1.B.11	0.002995	-0.812682										0.0004	1.02824	0.003394	25.6045
0.000639	-6.95814	0.003881	21.9548	0.029838	0					1.48962	1.B.10	0.003242	-7.11316										0.000696	-0.806827	0.00394	25.9075	0.029898	0					1.48963	1.B.10	0.003244	-0.812479										0.000649	1.02881	0.003893	25.6048
0.000888	-6.95961	0.004379	21.955	0.032333	0					1.53954	1.B.9	0.003492	-7.11118										0.000946	-0.806043	0.00444	25.908	0.032394	0					1.5397	1.B.9	0.003494	-0.812276										0.000899	1.02901	0.004392	25.6052
0.001137	-6.96176	0.004878	21.9552	0.034829	0					1.58965	1.B.8	0.003741	-7.10919										0.001195	-0.805052	0.004939	25.9084	0.034889	0					1.58973	1.B.8	0.003744	-0.812074										0.001148	1.02792	0.004891	25.6057
0.001387	-6.96316	0.005377	21.9553	0.037324	0					1.63974	1.B.7	0.00399	-7.10721										0.001445	-0.805166	0.005438	25.9086	0.037385	0					1.63971	1.B.7	0.003993	-0.811871										0.001398	1.02877	0.00539	25.6061
0.001636	-6.96462	0.005876	21.9556	0.039819	0					1.68967	1.B.6	0.00424	-7.10523										0.001694	-0.805136	0.005937	25.9089	0.039881	0					1.68986	1.B.6	0.004243	-0.811668										0.001648	1.02993	0.005889	25.6067
0.001886	-6.96601	0.006375	21.9559	0.042315	0					1.73977	1.B.5	0.004489	-7.10325										0.001944	-0.804029	0.006436	25.9091	0.042377	0					1.73991	1.B.5	0.004492	-0.811465										0.001897	1.02978	0.006388	25.6072
0.002135	-6.96736	0.006873	21.9562	0.04481	0					1.78993	1.B.4	0.004738	-7.10126										0.002193	-0.804884	0.006935	25.9093	0.044873	0					1.79	1.B.4	0.004742	-0.811262										0.002147	1.02814	0.006887	25.6076
0.002384	-6.96831	0.007372	21.9565	0.047306	0					1.83985	1.B.3	0.004988	-7.09928										0.002443	-0.806283	0.007434	25.9095	0.047369	0					1.83988	1.B.3	0.004991	-0.811059										0.002396	1.02672	0.007386	25.608
0.002634	-6.96753	0.007871	21.9569	0.049801	0					1.88992	1.B.2	0.005237	-7.09726										0.002693	-0.805421	0.007933	25.9095	0.049865	0					1.88991	1.B.2	0.005241	-0.810853										0.002646	1.02637	0.007886	25.6083
0.002883	-6.96702	0.00837	21.9571	0.052297	0					1.94003	1.B.1	0.005487	-7.09523										0.002942	-0.806695	0.008433	25.9095	0.05236	0					1.94003	1.B.1	0.00549	-0.810647										0.002895	1.02686	0.008385	25.6085
0.003133	-6.96667	0.008869	21.9575	0.054792	0					1.99007	1.C.1	0.005736	-7.09321										0.003192	-0.807338	0.008932	25.9094	0.054856	0					1.99014	1.C.1	0.00574	-0.810442										0.003145	1.0284	0.008884	25.6088
0.003382	-6.96796	0.009367	21.9579	0.057288	0					2.0401	1.C.2	0.005985	-7.09118										0.003441	-0.807439	0.009431	25.9094	0.057352	0					2.04001	1.C.2	0.00599	-0.810236										0.003394	1.03007	0.009383	25.6092
0.003631	-6.96933	0.009866	21.9583	0.059783	0					2.09006	1.C.3	0.006235	-7.08915										0.003691	-0.807057	0.00993	25.9093	0.059848	0					2.09015	1.C.3	0.006239	-0.812309										0.003644	1.03088	0.009882	25.6095
0.003881	-6.96938	0.010365	21.9586	0.062279	0					2.14018	1.C.4	0.006484	-7.08713										0.00394	-0.805691	0.010429	25.9091	0.062344	0					2.14025	1.C.4	0.006489	-0.811854										0.003893	1.03076	0.010381	25.6099
0.00413	-6.96918	0.010864	21.9589	0.064774	0					2.19008	1.C.5	0.006734	-7.0851										0.00419	-0.804958	0.010928	25.909	0.06484	0					2.19024	1.C.5	0.006738	-0.813756										0.004143	1.03192	0.01088	25.6103
0.004379	-6.9705	0.011363	21.9591	0.06727	0					2.2401	1.C.6	0.006983	-7.08308										0.00444	-0.805195	0.011427	25.9088	0.067336	0					2.22033	Waste	0.006988	-0.813886										0.004392	1.03235	0.011379	25.6106
0.004629	-6.97233	0.011861	21.9595	0.069765	0					2.27602	Waste	0.007232	-7.08105										0.004689	-0.806794	0.011927	25.9089	0.069831	0					2.35682	Waste	0.007237	-0.815026										0.004642	1.03346	0.011878	25.6109
0.004878	-6.97215	0.01236	21.9599	0.072261	0					2.41244	Waste	0.007482	-7.07903										0.004939	-0.808035	0.012426	25.909	0.072327	0							0.007487	-0.814832										0.004891	1.03456	0.012377	25.6111
0.005128	-6.97322	0.012859	21.9602	0.074756	0							0.007731	-7.07719										0.005188	-0.806317	0.012925	25.9085	0.074823	0							0.007737	-0.815933										0.005141	1.03473	0.012876	25.6114
0.005377	-6.97432	0.013358	21.9605	0.077252	0							0.007981	-7.07536										0.005438	-0.807835	0.013424	25.9083	0.077319	0							0.007986	-0.817578										0.00539	1.03617	0.013375	25.6117
0.005626	-6.97428	0.013856	21.9608	0.079747	0							0.00823	-7.07353										0.005687	-0.80847	0.013923	25.9082	0.079815	0							0.008236	-0.818153										0.00564	1.0364	0.013874	25.612
0.005876	-6.97457	0.014355	21.961	0.082242	0							0.008479	-7.07169										0.005937	-0.809535	0.014422	25.908	0.082311	0							0.008485	-0.816891										0.005889	1.03858	0.014373	25.6124
0.006125	-6.97425	0.014854	21.9613	0.084738	0							0.008729	-7.06986										0.006187	-0.812309	0.014921	25.9077	0.084806	0							0.008735	-0.815173										0.006139	1.03811	0.014872	25.613
0.006375	-6.97367	0.015353	21.9617	0.087233	0							0.008978	-7.06803										0.006436	-0.811854	0.015421	25.9072	0.087302	0							0.008984	-0.814541										0.006388	1.03926	0.015371	25.6136
0.006624	-6.97452	0.015852	21.962	0.089729	0							0.009228	-7.06619										0.006686	-0.813756	0.01592	25.9067	0.089798	0							0.009234	-0.813522										0.006638	1.03907	0.01587	25.6141
0.006873	-6.97528	0.01635	21.9624	0.092224	0							0.009477	-7.06436										0.006935	-0.813886	0.016419	25.9063	0.092294	0							0.009484	-0.813688										0.006887	1.03815	0.016369	25.6143
0.007123	-6.97581	0.016849	21.9626	0.09472	0							0.009726	-7.06253										0.007185	-0.815026	0.016918	25.9059	0.09479	0							0.009733	-0.812325										0.007137	1.03723	0.016868	25.6146
0.007372	-6.97557	0.017348	21.9629	0.097215	0							0.009976	-7.06069										0.007434	-0.814832	0.017417	25.9055	0.097286	0							0.009983	-0.811841										0.007386	1.03804	0.017367	25.615
0.007622	-6.97353	0.017847	21.9631	0.099711	0							0.010225	-7.05865										0.007684	-0.815933	0.017916	25.9052	0.099782	0							0.010232	-0.812295										0.007636	1.03734	0.017866	25.6153
0.007871	-6.97096	0.018346	21.9633	0.102206	0							0.010475	-7.0566										0.007933	-0.817578	0.018415	25.905	0.102277	0							0.010482	-0.811663										0.007886	1.0369	0.018365	25.6156
0.00812	-6.96894	0.018844	21.9635	0.104702	0							0.010724	-7.05455										0.008183	-0.818153	0.018914	25.9046	0.104773	0							0.010731	-0.809913										0.008135	1.03765	0.018864	25.616
0.00837	-6.96655	0.019343	21.9636	0.107197	0							0.010973	-7.0525										0.008433	-0.816891	0.019414	25.9043	0.107269	0							0.010981	-0.808636										0.008385	1.03863	0.019363	25.6164
0.008619	-6.96476	0.019842	21.9639	0.109693	0							0.011223	-7.05046										0.008682	-0.815173	0.019913	25.9039	0.109765	0							0.011231	-0.805849										0.008634	1.03959	0.019862	25.6168
0.008869	-6.9659	0.020341	21.9641	0.112188	0							0.011472	-7.04841										0.008932	-0.814541	0.020412	25.9037	0.112261	0							0.01148	-0.80649										0.008884	1.04041	0.020362	25.6173
0.009118	-6.96603	0.02084	21.9643	0.114684	0							0.011722	-7.04636										0.009181	-0.813522	0.020911	25.9033	0.114757	0							0.01173	-0.805419										0.009133	1.04055	0.020861	25.6176
0.009367	-6.96566	0.021338	21.9645	0.117179	0							0.011971	-7.04431										0.009431	-0.813688	0.02141	25.9031	0.117253	0							0.011979	-0.805204										0.009383	1.04129	0.02136	25.6179
0.009617	-6.96547	0.021837	21.9646	0.119675	0							0.01222	-7.04227										0.00968	-0.812325	0.021909	25.9028	0.119748	0							0.012229	-0.804989										0.009632	1.04085	0.021859	25.6181
0.009866	-6.9641	0.022336	21.9649	0.12217	0							0.01247	-7.04022										0.00993	-0.811841	0.022408	25.9026	0.122244	0							0.012478	-0.804774										0.009882	1.04007	0.022358	25.6184
0.010116	-6.96318	0.022835	21.9652	0.124666	0							0.012719	-7.03832										0.01018	-0.812295	0.022908	25.9023	0.12474	0							0.012728	-0.804561										0.010131	1.0384	0.022857	25.6187
0.010365	-6.96274	0.023333	21.9655	0.127161	0							0.012969	-7.03642										0.010429	-0.811663	0.023407	25.902	0.127236	0							0.012977	-0.804347										0.010381	1.03797	0.023356	25.619
0.010614	-6.96078	0.023832	21.9658	0.129656	0							0.013218	-7.03452										0.010679	-0.809913	0.023906	25.9016	0.129732	0							0.013227	-0.804134										0.01063	1.03954	0.023855	25.6193
0.010864	-6.96038	0.024331	21.966	0.132152	0							0.013467	-7.03262										0.010928	-0.808636	0.024405	25.9013	0.132228	0							0.013477	-0.80392										0.01088	1.03887	0.024354	25.6196
0.011113	-6.96187	0.02483	21.9662	0.134647	0							0.013717	-7.03072										0.011178	-0.805381	0.024904	25.9012	0.134724	0							0.013726	-0.803707										0.011129	1.03803	0.024853	25.62
0.011363	-6.96182	0.025329	21.9663	0.137143	0							0.013966	-7.02881										0.011427	-0.80649	0.025403	25.901	0.137219	0							0.013976	-0.803493										0.011379	1.0377	0.025352	25.6203
0.011612	-6.96008	0.025827	21.9665	0.139638	0							0.014215	-7.02691										0.011677	-0.804949	0.025902	25.9009	0.139715	0							0.014225	-0.80328										0.011628	1.03708	0.025851	25.6206
0.011861	-6.95922	0.026326	21.9668	0.142134	0							0.014465	-7.02501										0.011927	-0.802936	0.026401	25.9006	0.142211	0							0.014475	-0.803066										0.011878	1.03603	0.02635	25.6207
0.012111	-6.95866	0.026825	21.9668	0.144629	0							0.014714	-7.02311										0.012176	-0.80239	0.026901	25.9003	0.144707	0							0.014724	-0.802853										0.012127	1.03334	0.026849	25.6208
0.01236	-6.95822	0.027324	21.9669	0.147125	0							0.014964	-7.02121										0.012426	-0.800331	0.0274	25.9001	0.147203	0							0.014974	-0.802639										0.012377	1.03211	0.027348	25.621
0.01261	-6.95854	0.027823	21.9672	0.14962	0							0.015213	-7.01919										0.012675	-0.79949	0.027899	25.8998	0.149699	0							0.015224	-0.802435										0.012626	1.0308	0.027847	25.6211
0.012859	-6.95823	0.028321	21.9673	0.152116	0							0.015462	-7.01716										0.012925	-0.797359	0.028398	25.8995	0.152194	0							0.015473	-0.80223										0.012876	1.03165	0.028346	25.6212
0.013108	-6.95824	0.02882	21.9675	0.154611	0							0.015712	-7.01514										0.013174	-0.797814	0.028897	25.8993	0.15469	0							0.015723	-0.802025										0.013125	1.0309	0.028845	25.6213
0.013358	-6.95841	0.029319	21.9676	0.157107	0							0.015961	-7.01311										0.013424	-0.795959	0.029396	25.8991	0.157186	0							0.015972	-0.80182										0.013375	1.03266	0.029344	25.6214
0.013607	-6.95842	0.029818	21.9677	0.159602	0							0.016211	-7.01109										0.013674	-0.794647	0.029895	25.8989	0.159682	0							0.016222	-0.801615										0.013624	1.03262	0.029843	25.6216
0.013856	-6.95993	0.030317	21.9678	0.162098	0							0.01646	-7.00906										0.013923	-0.79275	0.030395	25.8988	0.162178	0							0.016471	-0.80141										0.013874	1.03231	0.030342	25.6219
0.014106	-6.96072	0.030815	21.9678	0.164593	0							0.016709	-7.00703										0.014173	-0.790412	0.030894	25.8986	0.164674	0							0.016721	-0.801205										0.014124	1.03196	0.030841	25.6222
0.014355	-6.96154	0.031314	21.9679	0.167089	0							0.016959	-7.00501										0.014422	-0.7906	0.031393	25.8985	0.16717	0							0.016971	-0.801001										0.014373	1.03134	0.03134	25.6225
0.014605	-6.96288	0.031813	21.9681	0.169584	0							0.017208	-7.00298										0.014672	-0.791709	0.031892	25.8984	0.169665	0							0.01722	-0.800796										0.014623	1.03212	0.031839	25.6226
0.014854	-6.96431	0.032312	21.9683	0.172079	0							0.017458	-7.00096										0.014921	-0.791286	0.032391	25.8982	0.172161	0							0.01747	-0.800591										0.014872	1.0312	0.032338	25.6226
0.015103	-6.96305	0.03281	21.9684	0.174575	0							0.017707	-6.99882										0.015171	-0.792172	0.03289	25.898	0.174657	0							0.017719	-0.800372										0.015122	1.03187	0.032838	25.6227
0.015353	-6.96181	0.033309	21.9686	0.17707	0							0.017956	-6.99669										0.015421	-0.791487	0.033389	25.898	0.177153	0							0.017969	-0.800154										0.015371	1.03266	0.033337	25.6229
0.015602	-6.96204	0.033808	21.9688	0.179566	0							0.018206	-6.99455										0.01567	-0.789724	0.033888	25.8978	0.179649	0							0.018218	-0.799935										0.015621	1.03218	0.033836	25.6231
0.015852	-6.96113	0.034307	21.9689	0.182061	0							0.018455	-6.99241										0.01592	-0.790565	0.034388	25.8976	0.182145	0							0.018468	-0.799716										0.01587	1.03378	0.034335	25.6233
0.016101	-6.96101	0.034806	21.969	0.184557	0							0.018705	-6.99028										0.016169	-0.789462	0.034887	25.8974	0.184641	0							0.018718	-0.799498										0.01612	1.03534	0.034834	25.6236
0.01635	-6.96085	0.035304	21.9691	0.187052	0							0.018954	-6.98814										0.016419	-0.789046	0.035386	25.8973	0.187136	0							0.018967	-0.799279										0.016369	1.03704	0.035333	25.6237
0.0166	-6.96125	0.035803	21.9691	0.189548	0							0.019203	-6.98601										0.016668	-0.789539	0.035885	25.8972	0.189632	0							0.019217	-0.79906										0.016619	1.0376	0.035832	25.6239
0.016849	-6.96196	0.036302	21.9692	0.192043	0							0.019453	-6.98387										0.016918	-0.789918	0.036384	25.8971	0.192128	0							0.019466	-0.798842										0.016868	1.03666	0.036331	25.6239
0.017099	-6.96087	0.036801	21.9693	0.194539	0							0.019702	-6.98173										0.017167	-0.788775	0.036883	25.8971	0.194624	0							0.019716	-0.798623										0.017118	1.03815	0.03683	25.6239
0.017348	-6.95972	0.0373	21.9694	0.197034	0							0.019952	-6.9796										0.017417	-0.788	0.037382	25.8971	0.19712	0							0.019965	-0.798404										0.017367	1.03965	0.037329	25.6239
0.017597	-6.96041	0.037798	21.9694	0.19953	0							0.020201	-6.97775										0.017667	-0.78657	0.037882	25.8972	0.199616	0							0.020215	-0.798232										0.017617	1.04104	0.037828	25.624
0.017847	-6.96125	0.038297	21.9695	0.202025	0							0.02045	-6.97591										0.017916	-0.785784	0.038381	25.8972	0.202112	0							0.020465	-0.798061										0.017866	1.03971	0.038327	25.6242
0.018096	-6.96014	0.038796	21.9696	0.204521	0							0.0207	-6.97406										0.018166	-0.784868	0.03888	25.8973	0.204607	0							0.020714	-0.797889										0.018116	1.04156	0.038826	25.6242
0.018346	-6.95869	0.039295	21.9697	0.207016	0							0.020949	-6.97222										0.018415	-0.784086	0.039379	25.8975	0.207103	0							0.020964	-0.797717										0.018365	1.04305	0.039325	25.6243
0.018595	-6.95796	0.039793	21.9698	0.209512	0							0.021199	-6.97037										0.018665	-0.783139	0.039878	25.8975	0.209599	0							0.021213	-0.797545										0.018615	1.04549	0.039824	25.6244
0.018844	-6.95657	0.040292	21.9699	0.212007	0							0.021448	-6.96852										0.018914	-0.782399	0.040377	25.8976	0.212095	0							0.021463	-0.797373										0.018864	1.04588	0.040323	25.6246
0.019094	-6.95458	0.040791	21.97	0.214502	0							0.021697	-6.96668										0.019164	-0.782874	0.040876	25.8976	0.214591	0							0.021712	-0.797201										0.019114	1.04576	0.040822	25.6248
0.019343	-6.95247	0.04129	21.97	0.216998	0							0.021947	-6.96483										0.019414	-0.782049	0.041375	25.8977	0.217087	0							0.021962	-0.797029										0.019363	1.04838	0.041321	25.6248
0.019593	-6.95135	0.041789	21.97	0.219493	0							0.022196	-6.96299										0.019663	-0.782432	0.041875	25.8978	0.219582	0							0.022211	-0.796858										0.019613	1.04844	0.04182	25.6248
0.019842	-6.9514	0.042287	21.9702	0.221989	0							0.022445	-6.96114										0.019913	-0.782593	0.042374	25.8977	0.222078	0							0.022461	-0.796686										0.019862	1.04767	0.042319	25.6247
0.020091	-6.9506	0.042786	21.9704	0.224484	0							0.022695	-6.95924										0.020162	-0.781767	0.042873	25.8977	0.224574	0							0.022711	-0.796445										0.020112	1.04885	0.042818	25.6247
0.020341	-6.94985	0.043285	21.9706	0.22698	0							0.022944	-6.95733										0.020412	-0.780983	0.043372	25.8975	0.22707	0							0.02296	-0.796204										0.020362	1.05009	0.043317	25.6246
0.02059	-6.9494	0.043784	21.9708	0.229475	0							0.023194	-6.95543										0.020661	-0.778931	0.043871	25.8975	0.229566	0							0.02321	-0.795963										0.020611	1.05015	0.043816	25.6246
0.02084	-6.94994	0.044283	21.9708	0.231971	0							0.023443	-6.95353										0.020911	-0.77727	0.04437	25.8974	0.232062	0							0.023459	-0.795722										0.020861	1.05065	0.044315	25.6246
0.021089	-6.94886	0.044781	21.9709	0.234466	0							0.023692	-6.95162										0.021161	-0.776614	0.044869	25.8974	0.234558	0							0.023709	-0.795481										0.02111	1.05327	0.044814	25.6247
0.021338	-6.94844	0.04528	21.971	0.236962	0							0.023942	-6.94972										0.02141	-0.774782	0.045369	25.8975	0.237053	0							0.023958	-0.79524										0.02136	1.05225	0.045314	25.6249
0.021588	-6.9493	0.045779	21.9707	0.239457	0							0.024191	-6.94889										0.02166	-0.774568	0.045868	25.8975	0.239549	0							0.024208	-0.795										0.021609	1.05279	0.045813	25.6251
0.021837	-6.94898	0.046278	21.9706	0.241953	0							0.024441	-6.95022										0.021909	-0.774686	0.046367	25.8975	0.242045	0							0.024458	-0.794759										0.021859	1.05332	0.046312	25.6251
0.022086	-6.94952	0.046777	21.9706	0.244448	0							0.02469	-6.95162										0.022159	-0.773676	0.046866	25.8976	0.244541	0							0.024707	-0.794518										0.022108	1.05275	0.046811	25.6251
0.022336	-6.95092	0.047275	21.9708	0.246944	0							0.024939	-6.95117										0.022408	-0.77426	0.047365	25.8976	0.247037	0							0.024957	-0.794277										0.022358	1.05339	0.04731	25.6252
0.022585	-6.95124	0.047774	21.9709	0.249439	0							0.025189	-6.94993										0.022658	-0.773731	0.047864	25.8977	0.249533	0							0.025206	-0.794089										0.022607	1.05428	0.047809	25.6252
0.022835	-6.951	0.048273	21.9711	0.251935	0							0.025438	-6.94931										0.022908	-0.771465	0.048363	25.8978	0.252029	0							0.025456	-0.793902										0.022857	1.05391	0.048308	25.6252
0.023084	-6.95	0.048772	21.9711	0.25443	0							0.025688	-6.94934										0.023157	-0.770463	0.048863	25.8977	0.254524	0							0.025705	-0.793714										0.023106	1.05487	0.048807	25.6251
0.023333	-6.95064	0.04927	21.9711	0.256925	0							0.025937	-6.94941										0.023407	-0.770337	0.049362	25.8977	0.25702	0							0.025955	-0.793527										0.023356	1.05452	0.049306	25.6253
0.023583	-6.95129	0.049769	21.971	0.259421	0							0.026186	-6.94934										0.023656	-0.769339	0.049861	25.8978	0.259516	0							0.026205	-0.793339										0.023605	1.0543	0.049805	25.6253
0.023832	-6.94951	0.050268	21.9711	0.261916	0							0.026436	-6.95026										0.023906	-0.76818	0.05036	25.8979	0.262012	0							0.026454	-0.793152										0.023855	1.05264	0.050304	25.6254
0.024082	-6.94889	0.050767	21.9711	0.264412	0							0.026685	-6.9511										0.024155	-0.767697	0.050859	25.8981	0.264508	0							0.026704	-0.792964										0.024104	1.05424	0.050803	25.6254
0.024331	-6.95022	0.051266	21.9712	0.266907	0							0.026935	-6.95004										0.024405	-0.766975	0.051358	25.8983	0.267004	0							0.026953	-0.792776										0.024354	1.05542	0.051302	25.6254
0.02458	-6.95162	0.051764	21.9712	0.269403	0							0.027184	-6.94955										0.024654	-0.766404	0.051857	25.8984	0.2695	0							0.027203	-0.792589										0.024603	1.05696	0.051801	25.6255
0.02483	-6.95117	0.052263	21.9713	0.271898	0							0.027433	-6.95038										0.024904	-0.766485	0.052356	25.8985	0.271995	0							0.027452	-0.792401										0.024853	1.05758	0.0523	25.6255
0.025079	-6.94993	0.052762	21.9714	0.274394	0							0.027683	-6.95055										0.025154	-0.7651	0.052856	25.8986	0.274491	0							0.027702	-0.792208										0.025102	1.05727	0.052799	25.6255
0.025329	-6.94931	0.053261	21.9715	0.276889	0							0.027932	-6.94999										0.025403	-0.762671	0.053355	25.8987	0.276987	0							0.027952	-0.792014										0.025352	1.05791	0.053298	25.6257
0.025578	-6.94934	0.05376	21.9718	0.279385	0							0.028182	-6.9496										0.025653	-0.760243	0.053854	25.8988	0.279483	0							0.028201	-0.79182										0.025601	1.05747	0.053797	25.6257
0.025827	-6.94941	0.054258	21.9721	0.28188	0							0.028431	-6.95018										0.025902	-0.758657	0.054353	25.8989	0.281979	0							0.028451	-0.791627										0.025851	1.05879	0.054296	25.6258
0.026077	-6.94934	0.054757	21.9722	0.284376	0							0.02868	-6.95054										0.026152	-0.758573	0.054852	25.8989	0.284475	0							0.0287	-0.791433										0.0261	1.06144	0.054795	25.6259
0.026326	-6.95026	0.055256	21.9724	0.286871	0							0.02893	-6.94997										0.026401	-0.75919	0.055351	25.899	0.28697	0							0.02895	-0.791239										0.02635	1.06323	0.055294	25.626
0.026576	-6.9511	0.055755	21.9724	0.289367	0							0.029179	-6.9493										0.026651	-0.758714	0.05585	25.899	0.289466	0							0.029199	-0.791046										0.0266	1.06278	0.055793	25.6261
0.026825	-6.95004	0.056254	21.9725	0.291862	0							0.029429	-6.94852										0.026901	-0.757731	0.05635	25.899	0.291962	0							0.029449	-0.790852										0.026849	1.06378	0.056292	25.6262
0.027074	-6.94955	0.056752	21.9726	0.294358	0							0.029678	-6.94774										0.02715	-0.756069	0.056849	25.8991	0.294458	0							0.029698	-0.790658										0.027099	1.06526	0.056791	25.6265
0.027324	-6.95038	0.057251	21.9727	0.296853	0							0.029927	-6.94694										0.0274	-0.754917	0.057348	25.8992	0.296954	0							0.029948	-0.790465										0.027348	1.06628	0.05729	25.6266
0.027573	-6.95055	0.05775	21.9728	0.299349	0							0.030177	-6.94787										0.027649	-0.753473	0.057847	25.8993	0.29945	0							0.030198	-0.790196										0.027598	1.06801	0.05779	25.6266
0.027823	-6.94999	0.058249	21.9729	0.301844	0							0.030426	-6.94843										0.027899	-0.751523	0.058346	25.8994	0.301946	0							0.030447	-0.789928										0.027847	1.06873	0.058289	25.6268
0.028072	-6.9496	0.058747	21.973	0.304339	0							0.030676	-6.94791										0.028148	-0.748682	0.058845	25.8995	0.304441	0							0.030697	-0.78966										0.028097	1.06955	0.058788	25.6267
0.028321	-6.95018	0.059246	21.9731	0.306835	0							0.030925	-6.94569										0.028398	-0.746874	0.059344	25.8996	0.306937	0							0.030946	-0.789392										0.028346	1.07004	0.059287	25.6267
0.028571	-6.95054	0.059745	21.9732	0.30933	0							0.031174	-6.94589										0.028648	-0.744417	0.059843	25.8998	0.309433	0							0.031196	-0.789124										0.028596	1.06973	0.059786	25.6266
0.02882	-6.94997	0.060244	21.9733	0.311826	0							0.031424	-6.94774										0.028897	-0.742597	0.060343	25.8999	0.311929	0							0.031445	-0.788855										0.028845	1.06904	0.060285	25.6267
0.02907	-6.9493	0.060743	21.9733	0.314321	0							0.031673	-6.94884										0.029147	-0.74109	0.060842	25.8999	0.314425	0							0.031695	-0.788587										0.029095	1.06824	0.060784	25.627
0.029319	-6.94852	0.061241	21.9734	0.316817	0							0.031922	-6.94784										0.029396	-0.739715	0.061341	25.9001	0.316921	0							0.031945	-0.788319										0.029344	1.06925	0.061283	25.6274
0.029568	-6.94774	0.06174	21.9735	0.319312	0							0.032172	-6.9462										0.029646	-0.738036	0.06184	25.9003	0.319417	0							0.032194	-0.788051										0.029594	1.07098	0.061782	25.6276
0.029818	-6.94694	0.062239	21.9736	0.321808	0							0.032421	-6.94575										0.029895	-0.737105	0.062339	25.9005	0.321912	0							0.032444	-0.787782										0.029843	1.07392	0.062281	25.6279
0.030067	-6.94787	0.062738	21.9737	0.324303	0							0.032671	-6.94453										0.030145	-0.735438	0.062838	25.9007	0.324408	0							0.032693	-0.787576										0.030093	1.07648	0.06278	25.6281
0.030317	-6.94843	0.063237	21.9737	0.326799	0							0.03292	-6.94315										0.030395	-0.73305	0.063337	25.9008	0.326904	0							0.032943	-0.787369										0.030342	1.07665	0.063279	25.6281
0.030566	-6.94791	0.063735	21.9739	0.329294	0							0.033169	-6.94457										0.030644	-0.73221	0.063837	25.9009	0.3294	0							0.033192	-0.787163										0.030592	1.07734	0.063778	25.6283
0.030815	-6.94569	0.064234	21.9741	0.33179	0							0.033419	-6.94267										0.030894	-0.731398	0.064336	25.901	0.331896	0							0.033442	-0.786956										0.030841	1.07863	0.064277	25.6285
0.031065	-6.94589	0.064733	21.9742	0.334285	0							0.033668	-6.94099										0.031143	-0.73062	0.064835	25.901	0.334392	0							0.033692	-0.786749										0.031091	1.07931	0.064776	25.6286
0.031314	-6.94774	0.065232	21.9744	0.336781	0							0.033918	-6.94123										0.031393	-0.730464	0.065334	25.901	0.336888	0							0.033941	-0.786543										0.03134	1.08172	0.065275	25.6288
0.031563	-6.94884	0.065731	21.9745	0.339276	0							0.034167	-6.9409										0.031642	-0.728376	0.065833	25.9012	0.339383	0							0.034191	-0.786336										0.03159	1.08298	0.065774	25.6288
0.031813	-6.94784	0.066229	21.9746	0.341772	0							0.034416	-6.93993										0.031892	-0.727791	0.066332	25.9014	0.341879	0							0.03444	-0.78613										0.031839	1.08528	0.066273	25.6291
0.032062	-6.9462	0.066728	21.9746	0.344267	0							0.034666	-6.93732										0.032142	-0.725603	0.066831	25.9015	0.344375	0							0.03469	-0.785923										0.032089	1.08872	0.066772	25.6294
0.032312	-6.94575	0.067227	21.9746	0.346762	0							0.034915	-6.93481										0.032391	-0.722126	0.06733	25.9018	0.346871	0							0.034939	-0.785716										0.032338	1.09037	0.067271	25.6296
0.032561	-6.94453	0.067726	21.9747	0.349258	0							0.035165	-6.93442										0.032641	-0.719243	0.06783	25.9018	0.349367	0							0.035189	-0.785505										0.032588	1.09093	0.06777	25.6298
0.03281	-6.94315	0.068224	21.9747	0.351753	0							0.035414	-6.93508										0.03289	-0.717401	0.068329	25.9019	0.351863	0							0.035439	-0.785293										0.032838	1.0924	0.068269	25.6299
0.03306	-6.94457	0.068723	21.9748	0.354249	0							0.035663	-6.93531										0.03314	-0.715409	0.068828	25.902	0.354358	0							0.035688	-0.785082										0.033087	1.0929	0.068768	25.63
0.033309	-6.94267	0.069222	21.9749	0.356744	0							0.035913	-6.93405										0.033389	-0.713302	0.069327	25.9021	0.356854	0							0.035938	-0.78487										0.033337	1.09328	0.069267	25.63
0.033559	-6.94099	0.069721	21.9749	0.35924	0							0.036162	-6.93315										0.033639	-0.711502	0.069826	25.9021	0.35935	0							0.036187	-0.784659										0.033586	1.0943	0.069766	25.6302
0.033808	-6.94123	0.07022	21.975	0.361735	0							0.036412	-6.93259										0.033888	-0.70988	0.070325	25.9023	0.361846	0							0.036437	-0.784447										0.033836	1.0967	0.070266	25.6304
0.034057	-6.9409	0.070718	21.975	0.364231	0							0.036661	-6.93205										0.034138	-0.707784	0.070824	25.9025	0.364342	0							0.036686	-0.784235										0.034085	1.09867	0.070765	25.6306
0.034307	-6.93993	0.071217	21.9751	0.366726	0							0.03691	-6.93134										0.034388	-0.706414	0.071324	25.9028	0.366838	0							0.036936	-0.784024										0.034335	1.09988	0.071264	25.6309
0.034556	-6.93732	0.071716	21.9751	0.369222	0							0.03716	-6.93226										0.034637	-0.705712	0.071823	25.903	0.369334	0							0.037186	-0.783812										0.034584	1.10171	0.071763	25.6311
0.034806	-6.93481	0.072215	21.9752	0.371717	0							0.037409	-6.93175										0.034887	-0.702305	0.072322	25.9032	0.371829	0							0.037435	-0.783601										0.034834	1.10416	0.072262	25.6313
0.035055	-6.93442	0.072714	21.9753	0.374213	0							0.037659	-6.92959										0.035136	-0.699913	0.072821	25.9032	0.374325	0							0.037685	-0.783385										0.035083	1.10768	0.072761	25.6316
0.035304	-6.93508	0.073212	21.9753	0.376708	0							0.037908	-6.92879										0.035386	-0.696906	0.07332	25.9032	0.376821	0							0.037934	-0.783169										0.035333	1.11205	0.07326	25.6318
0.035554	-6.93531	0.073711	21.9754	0.379204	0							0.038157	-6.92993										0.035635	-0.69348	0.073819	25.9032	0.379317	0							0.038184	-0.782952										0.035582	1.11433	0.073759	25.6321
0.035803	-6.93405	0.07421	21.9756	0.381699	0							0.038407	-6.93126										0.035885	-0.689862	0.074318	25.9033	0.381813	0							0.038433	-0.782736										0.035832	1.11599	0.074258	25.6324
0.036053	-6.93315	0.074709	21.9757	0.384195	0							0.038656	-6.93014										0.036135	-0.68656	0.074817	25.9034	0.384309	0							0.038683	-0.78252										0.036081	1.11748	0.074757	25.6327
0.036302	-6.93259	0.075208	21.9758	0.38669	0							0.038906	-6.9295										0.036384	-0.066655	0.075317	25.9037	0.386805	0							0.038932	-0.782304										0.036331	1.11987	0.075256	25.6329
0.036551	-6.93205	0.075706	21.9759	0.389185	0							0.039155	-6.92921										0.036634	0.004459	0.075816	25.9037	0.3893	0							0.039182	-0.782088										0.03658	1.12309	0.075755	25.6331
0.036801	-6.93134	0.076205	21.976	0.391681	0							0.039404	-6.92713										0.036883	0.007203	0.076315	25.9038	0.391796	0							0.039432	-0.781872										0.03683	1.12573	0.076254	25.6334
0.03705	-6.93226	0.076704	21.9759	0.394176	0							0.039654	-6.92617										0.037133	0.013093	0.076814	25.904	0.394292	0							0.039681	-0.781656										0.037079	1.12737	0.076753	25.6338
0.0373	-6.93175	0.077203	21.9758	0.396672	0							0.039903	-6.92627										0.037382	0.019436	0.077313	25.904	0.396788	0							0.039931	-0.78144										0.037329	1.12983	0.077252	25.634
0.037549	-6.92959	0.077701	21.9758	0.399167	0							0.040152	-6.92437										0.037632	0.026377	0.077812	25.9042	0.399284	0							0.04018	-0.781294										0.037578	1.13268	0.077751	25.6342
0.037798	-6.92879	0.0782	21.9758	0.401663	0							0.040402	-6.92372										0.037882	0.032739	0.078311	25.9042	0.40178	0							0.04043	-0.781148										0.037828	1.13514	0.07825	25.6344
0.038048	-6.92993	0.078699	21.9759	0.404158	0							0.040651	-6.92214										0.038131	0.037033	0.078811	25.9043	0.404276	0							0.040679	-0.781002										0.038077	1.13526	0.078749	25.6346
0.038297	-6.93126	0.079198	21.9759	0.406654	0							0.040901	-6.92065										0.038381	0.04181	0.07931	25.9043	0.406771	0							0.040929	-0.780856										0.038327	1.13539	0.079248	25.635
0.038547	-6.93014	0.079697	21.976	0.409149	0							0.04115	-6.92041										0.03863	0.047803	0.079809	25.9044	0.409267	0							0.041179	-0.78071										0.038576	1.13744	0.079747	25.6354
0.038796	-6.9295	0.080195	21.9761	0.411645	0							0.041399	-6.91962										0.03888	0.053715	0.080308	25.9047	0.411763	0							0.041428	-0.780564										0.038826	1.14089	0.080246	25.6357
0.039045	-6.92921	0.080694	21.9762	0.41414	0							0.041649	-6.91847										0.039129	0.060122	0.080807	25.9049	0.414259	0							0.041678	-0.780418										0.039076	1.14393	0.080745	25.636
0.039295	-6.92713	0.081193	21.9764	0.416636	0							0.041898	-6.91662										0.039379	0.066917	0.081306	25.9051	0.416755	0							0.041927	-0.780272										0.039325	1.1464	0.081244	25.6364
0.039544	-6.92617	0.081692	21.9765	0.419131	0							0.042148	-6.91676										0.039629	0.073424	0.081805	25.9053	0.419251	0							0.042177	-0.780127										0.039575	1.14867	0.081743	25.6368
0.039793	-6.92627	0.082191	21.9766	0.421627	0							0.042397	-6.91621										0.039878	0.079062	0.082305	25.9054	0.421746	0							0.042426	-0.779981										0.039824	1.15065	0.082242	25.6372
0.040043	-6.92437	0.082689	21.9767	0.424122	0							0.042646	-6.91376										0.040128	0.084212	0.082804	25.9056	0.424242	0							0.042676	-0.779758										0.040074	1.15243	0.082742	25.6375
0.040292	-6.92372	0.083188	21.9768	0.426618	0							0.042896	-6.91228										0.040377	0.09042	0.083303	25.9058	0.426738	0							0.042926	-0.779535										0.040323	1.15511	0.083241	25.6378
0.040542	-6.92214	0.083687	21.9768	0.429113	0							0.043145	-6.91131										0.040627	0.096185	0.083802	25.906	0.429234	0							0.043175	-0.779312										0.040573	1.15817	0.08374	25.6382
0.040791	-6.92065	0.084186	21.9768	0.431608	0							0.043395	-6.91114										0.040876	0.102394	0.084301	25.9061	0.43173	0							0.043425	-0.779089										0.040822	1.15984	0.084239	25.6385
0.04104	-6.92041	0.084684	21.9767	0.434104	0							0.043644	-6.91112										0.041126	0.108913	0.0848	25.9062	0.434226	0							0.043674	-0.778866										0.041072	1.16176	0.084738	25.6388
0.04129	-6.91962	0.085183	21.9766	0.436599	0							0.043893	-6.91043										0.041375	0.11408	0.085299	25.9062	0.436722	0							0.043924	-0.778643										0.041321	1.16383	0.085237	25.6392
0.041539	-6.91847	0.085682	21.9765	0.439095	0							0.044143	-6.90899										0.041625	0.120298	0.085798	25.9063	0.439217	0							0.044173	-0.77842										0.041571	1.16564	0.085736	25.6395
0.041789	-6.91662	0.086181	21.9765	0.44159	0							0.044392	-6.90749										0.041875	0.128118	0.086298	25.9064	0.441713	0							0.044423	-0.778197										0.04182	1.16707	0.086235	25.6398
0.042038	-6.91676	0.08668	21.9764	0.444086	0							0.044642	-6.90541										0.042124	0.132814	0.086797	25.9066	0.444209	0							0.044673	-0.777974										0.04207	1.16875	0.086734	25.6401
0.042287	-6.91621	0.087178	21.9765	0.446581	0							0.044891	-6.90425										0.042374	0.138837	0.087296	25.9068	0.446705	0							0.044922	-0.777751										0.042319	1.17075	0.087233	25.6406
0.042537	-6.91376	0.087677	21.9765	0.449077	0							0.04514	-6.90169										0.042623	0.144697	0.087795	25.9068	0.449201	0							0.045172	-0.777524										0.042569	1.17315	0.087732	25.6411
0.042786	-6.91228	0.088176	21.9766	0.451572	0							0.04539	-6.90038										0.042873	0.150379	0.088294	25.907	0.451697	0							0.045421	-0.777297										0.042818	1.17465	0.088231	25.6415
0.043036	-6.91131	0.088675	21.9767	0.454068	0							0.045639	-6.90006										0.043122	0.154653	0.088793	25.9071	0.454193	0							0.045671	-0.777071										0.043068	1.17576	0.08873	25.6419
0.043285	-6.91114	0.089174	21.9769	0.456563	0							0.045889	-6.90116										0.043372	0.159079	0.089292	25.9074	0.456688	0							0.04592	-0.776844										0.043317	1.17819	0.089229	25.6422
0.043534	-6.91112	0.089672	21.977	0.459059	0							0.046138	-6.90071										0.043622	0.164149	0.089792	25.9077	0.459184	0							0.04617	-0.776617										0.043567	1.18072	0.089728	25.6426
0.043784	-6.91043	0.090171	21.9771	0.461554	0							0.046387	-6.89956										0.043871	0.167197	0.090291	25.9077	0.46168	0							0.046419	-0.776391										0.043816	1.1822	0.090227	25.6429
0.044033	-6.90899	0.09067	21.9771	0.46405	0							0.046637	-6.89789										0.044121	0.17	0.09079	25.9078	0.464176	0							0.046669	-0.776164										0.044066	1.18473	0.090726	25.6433
0.044283	-6.90749	0.091169	21.9771	0.466545	0							0.046886	-6.89778										0.04437	0.174283	0.091289	25.9079	0.466672	0							0.046919	-0.775937										0.044315	1.18901	0.091225	25.6436
0.044532	-6.90541	0.091668	21.9771	0.469041	0							0.047136	-6.89935										0.04462	0.178247	0.091788	25.9081	0.469168	0							0.047168	-0.775711										0.044565	1.19294	0.091724	25.6439
0.044781	-6.90425	0.092166	21.9771	0.471536	0							0.047385	-6.89871										0.044869	0.181915	0.092287	25.9081	0.471664	0							0.047418	-0.775484										0.044814	1.19478	0.092223	25.6442
0.045031	-6.90169	0.092665	21.9771	0.474032	0							0.047634	-6.89692										0.045119	0.184884	0.092786	25.9082	0.474159	0							0.047667	-0.775254										0.045064	1.19809	0.092722	25.6445
0.04528	-6.90038	0.093164	21.9771	0.476527	0							0.047884	-6.89451										0.045369	0.186255	0.093285	25.9083	0.476655	0							0.047917	-0.775024										0.045314	1.20306	0.093221	25.6449
0.04553	-6.90006	0.093663	21.977	0.479022	0							0.048133	-6.89431										0.045618	0.188335	0.093785	25.9083	0.479151	0							0.048166	-0.774794										0.045563	1.20578	0.09372	25.6455
0.045779	-6.90116	0.094161	21.9769	0.481518	0							0.048383	-6.89134										0.045868	0.190728	0.094284	25.9085	0.481647	0							0.048416	-0.774564										0.045813	1.20863	0.094219	25.646
0.046028	-6.90071	0.09466	21.9769	0.484013	0							0.048632	-6.88773										0.046117	0.192691	0.094783	25.9085	0.484143	0							0.048666	-0.774334										0.046062	1.21244	0.094719	25.6463
0.046278	-6.89956	0.095159	21.977	0.486509	0							0.048881	-6.88727										0.046367	0.194481	0.095282	25.9086	0.486639	0							0.048915	-0.774104										0.046312	1.21601	0.095218	25.6466
0.046527	-6.89789	0.095658	21.977	0.489004	0							0.049131	-6.88676										0.046616	0.197958	0.095781	25.9086	0.489134	0							0.049165	-0.773874										0.046561	1.2188	0.095717	25.6469
0.046777	-6.89778	0.096157	21.9769	0.4915	0							0.04938	-6.88661										0.046866	0.200057	0.09628	25.9087	0.49163	0							0.049414	-0.773644										0.046811	1.22186	0.096216	25.6472
0.047026	-6.89935	0.096655	21.9767	0.493995	0							0.049629	-6.88444										0.047116	0.200301	0.096779	25.9088	0.494126	0							0.049664	-0.773414										0.04706	1.22708	0.096715	25.6478
0.047275	-6.89871	0.097154	21.9765	0.496491	0							0.049879	-6.88005										0.047365	0.203725	0.097279	25.9089	0.496622	0							0.049913	-0.773184										0.04731	1.23251	0.097214	25.6482
0.047525	-6.89692	0.097653	21.9765	0.498986	0							0.050128	-6.87856										0.047615	0.205732	0.097778	25.9089	0.499118	0							0.050163	-0.772951										0.047559	1.23523	0.097713	25.6486
0.047774	-6.89451	0.098152	21.9765	0.501482	0							0.050378	-6.87709										0.047864	0.205917	0.098277	25.909	0.501614	0							0.050413	-0.772718										0.047809	1.23805	0.098212	25.649
0.048024	-6.89431	0.098651	21.9763	0.503977	0							0.050627	-6.87511										0.048114	0.206013	0.098776	25.9091	0.50411	0							0.050662	-0.772485										0.048058	1.24253	0.098711	25.6494
0.048273	-6.89134	0.099149	21.9763	0.506473	0							0.050876	-6.8717										0.048363	0.204103	0.099275	25.9093	0.506605	0							0.050912	-0.772251										0.048308	1.24783	0.09921	25.6497
0.048522	-6.88773	0.099648	21.9764	0.508968	0							0.051126	-6.87044										0.048613	0.204949	0.099774	25.9094	0.509101	0							0.051161	-0.772018										0.048557	1.25241	0.099709	25.65
0.048772	-6.88727	0.100147	21.9765	0.511464	0							0.051375	-6.87005										0.048863	0.205444	0.100273	25.9095	0.511597	0							0.051411	-0.771785										0.048807	1.25604	0.100208	25.6504
0.049021	-6.88676	0.100646	21.9763	0.513959	0							0.051625	-6.86918										0.049112	0.205552	0.100772	25.9097	0.514093	0							0.05166	-0.771552										0.049056	1.26157	0.100707	25.6508
0.04927	-6.88661	0.101145	21.9763	0.516455	0							0.051874	-6.86664										0.049362	0.207163	0.101272	25.9099	0.516589	0							0.05191	-0.771319										0.049306	1.26865	0.101206	25.6511
0.04952	-6.88444	0.101643	21.9763	0.51895	0							0.052123	-6.86266										0.049611	0.207941	0.101771	25.9101	0.519085	0							0.05216	-0.771086										0.049555	1.27441	0.101705	25.6515
0.049769	-6.88005	0.102142	21.9763	0.521446	0							0.052373	-6.85791										0.049861	0.208377	0.10227	25.9103	0.521581	0							0.052409	-0.770853										0.049805	1.28125	0.102204	25.6518
0.050019	-6.87856	0.102641	21.9763	0.523941	0							0.052622	-6.85726										0.05011	0.209045	0.102769	25.9106	0.524076	0							0.052659	-0.770697										0.050054	1.28812	0.102703	25.6521
0.050268	-6.87709	0.10314	21.9765	0.526436	0							0.052872	-6.856										0.05036	0.209688	0.103268	25.9106	0.526572	0							0.052908	-0.770541										0.050304	1.29459	0.103202	25.6525
0.050517	-6.87511	0.103638	21.9766	0.528932	0							0.053121	-6.85416										0.050609	0.210083	0.103767	25.9106	0.529068	0							0.053158	-0.770384										0.050553	1.29997	0.103701	25.653
0.050767	-6.8717	0.104137	21.9767	0.531427	0							0.05337	-6.84948										0.050859	0.210479	0.104266	25.9107	0.531564	0							0.053407	-0.770228										0.050803	1.30484	0.1042	25.6534
0.051016	-6.87044	0.104636	21.9767	0.533923	0							0.05362	-6.84666										0.051109	0.212346	0.104766	25.9109	0.53406	0							0.053657	-0.770072										0.051052	1.31238	0.104699	25.6538
0.051266	-6.87005	0.105135	21.9768	0.536418	0							0.053869	-6.8465										0.051358	0.214484	0.105265	25.9108	0.536556	0							0.053906	-0.769916										0.051302	1.3169	0.105198	25.6542
0.051515	-6.86918	0.105634	21.9769	0.538914	0							0.054119	-6.84569										0.051608	0.215954	0.105764	25.9108	0.539052	0							0.054156	-0.769759										0.051552	1.32128	0.105697	25.6546
0.051764	-6.86664	0.106132	21.977	0.541409	0							0.054368	-6.84515										0.051857	0.217133	0.106263	25.911	0.541547	0							0.054406	-0.769603										0.051801	1.32877	0.106196	25.655
0.052014	-6.86266	0.106631	21.977	0.543905	0							0.054617	-6.84536										0.052107	0.217118	0.106762	25.9109	0.544043	0							0.054655	-0.769447										0.052051	1.33572	0.106695	25.6555
0.052263	-6.85791	0.10713	21.9771	0.5464	0							0.054867	-6.84556										0.052356	0.21773	0.107261	25.911	0.546539	0							0.054905	-0.769291										0.0523	1.34245	0.107195	25.656
0.052513	-6.85726	0.107629	21.9771	0.548896	0							0.055116	-6.84282										0.052606	0.217274	0.10776	25.9111	0.549035	0							0.055154	-0.769053										0.05255	1.34984	0.107694	25.6565
0.052762	-6.856	0.108128	21.9772	0.551391	0							0.055366	-6.84134										0.052856	0.22018	0.108259	25.9115	0.551531	0							0.055404	-0.768816										0.052799	1.35774	0.108193	25.6569
0.053011	-6.85416	0.108626	21.9774	0.553887	0							0.055615	-6.83873										0.053105	0.222655	0.108759	25.9116	0.554027	0							0.055653	-0.768578										0.053049	1.36639	0.108692	25.6574
0.053261	-6.84948	0.109125	21.9776	0.556382	0							0.055864	-6.83738										0.053355	0.224694	0.109258	25.9115	0.556522	0							0.055903	-0.768341										0.053298	1.37264	0.109191	25.6578
0.05351	-6.84666	0.109624	21.9776	0.558878	0							0.056114	-6.83791										0.053604	0.229987	0.109757	25.9114	0.559018	0							0.056153	-0.768104										0.053548	1.38	0.10969	25.6582
0.05376	-6.8465	0.110123	21.9777	0.561373	0							0.056363	-6.83562										0.053854	0.231326	0.110256	25.9112	0.561514	0							0.056402	-0.767866										0.053797	1.38773	0.110189	25.6586
0.054009	-6.84569	0.110622	21.9778	0.563869	0							0.056613	-6.83542										0.054103	0.234915	0.110755	25.911	0.56401	0							0.056652	-0.767629										0.054047	1.39638	0.110688	25.6591
0.054258	-6.84515	0.11112	21.9779	0.566364	0							0.056862	-6.83458										0.054353	0.239919	0.111254	25.9109	0.566506	0							0.056901	-0.767391										0.054296	1.40431	0.111187	25.6596
0.054508	-6.84536	0.111619	21.9779	0.568859	0							0.057111	-6.83428										0.054603	0.243741	0.111753	25.9107	0.569002	0							0.057151	-0.767154										0.054546	1.41103	0.111686	25.6601
0.054757	-6.84556	0.112118	21.9781	0.571355	0							0.057361	-6.83227										0.054852	0.248123	0.112253	25.9107	0.571498	0							0.0574	-0.766917										0.054795	1.41843	0.112185	25.6605
0.055007	-6.84282	0.112617	21.9782	0.57385	0							0.05761	-6.82947										0.055102	0.252448	0.112752	25.9106	0.573993	0							0.05765	-0.766677										0.055045	1.42757	0.112684	25.6609
0.055256	-6.84134	0.113115	21.9784	0.576346	0							0.057859	-6.827										0.055351	0.257502	0.113251	25.9107	0.576489	0							0.0579	-0.766438										0.055294	1.43363	0.113183	25.6613
0.055505	-6.83873	0.113614	21.9785	0.578841	0							0.058109	-6.82562										0.055601	0.260737	0.11375	25.9105	0.578985	0							0.058149	-0.766198										0.055544	1.4388	0.113682	25.6618
0.055755	-6.83738	0.114113	21.9786	0.581337	0							0.058358	-6.82347										0.05585	0.263408	0.114249	25.9105	0.581481	0							0.058399	-0.765958										0.055793	1.44697	0.114181	25.6623
0.056004	-6.83791	0.114612	21.9788	0.583832	0							0.058608	-6.82441										0.0561	0.268109	0.114748	25.9104	0.583977	0							0.058648	-0.765719										0.056043	1.45268	0.11468	25.6627
0.056254	-6.83562	0.115111	21.9789	0.586328	0							0.058857	-6.82215										0.05635	0.273069	0.115247	25.9102	0.586473	0							0.058898	-0.765479										0.056292	1.45964	0.115179	25.6631
0.056503	-6.83542	0.115609	21.9789	0.588823	0							0.059106	-6.82136										0.056599	0.280119	0.115746	25.9101	0.588969	0							0.059147	-0.76524										0.056542	1.46581	0.115678	25.6636
0.056752	-6.83458	0.116108	21.979	0.591319	0							0.059356	-6.82154										0.056849	0.28751	0.116246	25.91	0.591464	0							0.059397	-0.765										0.056791	1.47108	0.116177	25.664
0.057002	-6.83428	0.116607	21.9791	0.593814	0							0.059605	-6.82034										0.057098	0.293807	0.116745	25.91	0.59396	0							0.059647	-0.76476										0.057041	1.47816	0.116676	25.6644
0.057251	-6.83227	0.117106	21.9793	0.59631	0							0.059855	-6.81908										0.057348	0.298726	0.117244	25.9099	0.596456	0							0.059896	-0.764521										0.05729	1.48281	0.117175	25.6648
0.057501	-6.82947	0.117605	21.9794	0.598805	0							0.060104	-6.81703										0.057597	0.303836	0.117743	25.91	0.598952	0							0.060146	-0.764361										0.05754	1.48727	0.117674	25.6652
0.05775	-6.827	0.118103	21.9795	0.601301	0							0.060353	-6.81439										0.057847	0.310797	0.118242	25.91	0.601448	0							0.060395	-0.7642										0.05779	1.49414	0.118173	25.6658
0.057999	-6.82562	0.118602	21.9797	0.603796	0							0.060603	-6.81051										0.058096	0.317923	0.118741	25.91	0.603944	0							0.060645	-0.76404										0.058039	1.50096	0.118672	25.6664
0.058249	-6.82347	0.119101	21.9799	0.606292	0							0.060852	-6.80839										0.058346	0.324913	0.11924	25.9099	0.60644	0							0.060894	-0.76388										0.058289	1.50353	0.119171	25.6669
0.058498	-6.82441	0.1196	21.9801	0.608787	0							0.061102	-6.80695										0.058596	0.333178	0.11974	25.91	0.608935	0							0.061144	-0.76372										0.058538	1.5067	0.119671	25.6673
0.058747	-6.82215	0.120098	21.9803	0.611282	0							0.061351	-6.8053										0.058845	0.342063	0.120239	25.91	0.611431	0							0.061394	-0.76356										0.058788	1.50859	0.12017	25.6678
0.058997	-6.82136	0.120597	21.9805	0.613778	0							0.0616	-6.80112										0.059095	0.350268	0.120738	25.9099	0.613927	0							0.061643	-0.7634										0.059037	1.51282	0.120669	25.6681
0.059246	-6.82154	0.121096	21.9807	0.616273	0							0.06185	-6.79926										0.059344	0.356335	0.121237	25.9101	0.616423	0							0.061893	-0.763239										0.059287	1.51485	0.121168	25.6686
0.059496	-6.82034	0.121595	21.9807	0.618769	0							0.062099	-6.79662										0.059594	0.362579	0.121736	25.9102	0.618919	0							0.062142	-0.763079										0.059536	1.51724	0.121667	25.6691
0.059745	-6.81908	0.122094	21.9809	0.621264	0							0.062349	-6.7942										0.059843	0.370705	0.122235	25.9101	0.621415	0							0.062392	-0.762919										0.059786	1.51949	0.122166	25.6696
0.059994	-6.81703	0.122592	21.9812	0.62376	0							0.062598	-6.79097										0.060093	0.378858	0.122734	25.9101	0.62391	0							0.062641	-0.762676										0.060035	1.52154	0.122665	25.67
0.060244	-6.81439	0.123091	21.9816	0.626255	0							0.062847	-6.78753										0.060343	0.387825	0.123234	25.9104	0.626406	0							0.062891	-0.762434										0.060285	1.52244	0.123164	25.6705
0.060493	-6.81051	0.12359	21.9819	0.628751	0							0.063097	-6.78383										0.060592	0.395921	0.123733	25.9104	0.628902	0							0.06314	-0.762191										0.060534	1.52351	0.123663	25.6709
0.060743	-6.80839	0.124089	21.9821	0.631246	0							0.063346	-6.78022										0.060842	0.405828	0.124232	25.9105	0.631398	0							0.06339	-0.761949										0.060784	1.52424	0.124162	25.6713
0.060992	-6.80695	0.124588	21.9822	0.633742	0							0.063596	-6.77855										0.061091	0.415515	0.124731	25.9105	0.633894	0							0.06364	-0.761706										0.061033	1.52197	0.124661	25.6716
0.061241	-6.8053	0.125086	21.9822	0.636237	0							0.063845	-6.77753										0.061341	0.424954	0.12523	25.9104	0.63639	0							0.063889	-0.761463										0.061283	1.5201	0.12516	25.6721
0.061491	-6.80112	0.125585	21.9823	0.638733	0							0.064094	-6.77545										0.06159	0.434145	0.125729	25.9104	0.638886	0							0.064139	-0.761221										0.061532	1.51773	0.125659	25.6726
0.06174	-6.79926	0.126084	21.9823	0.641228	0							0.064344	-6.77261										0.06184	0.443211	0.126228	25.9103	0.641381	0							0.064388	-0.760978										0.061782	1.51684	0.126158	25.6732
0.06199	-6.79662	0.126583	21.9825	0.643724	0							0.064593	-6.77141										0.06209	0.453785	0.126727	25.9104	0.643877	0							0.064638	-0.760736										0.062031	1.51397	0.126657	25.6737
0.062239	-6.7942	0.127082	21.9826	0.646219	0							0.064843	-6.76769										0.062339	0.464243	0.127227	25.9105	0.646373	0							0.064887	-0.760493										0.062281	1.5117	0.127156	25.674
0.062488	-6.79097	0.12758	21.9828	0.648715	0							0.065092	-6.76323										0.062589	0.472657	0.127726	25.9108	0.648869	0							0.065137	-0.760331										0.06253	1.50777	0.127655	25.6745
0.062738	-6.78753	0.128079	21.9832	0.65121	0							0.065341	-6.75851										0.062838	0.482872	0.128225	25.9109	0.651365	0							0.065387	-0.760169										0.06278	1.50464	0.128154	25.6749
0.062987	-6.78383	0.128578	21.9834	0.653705	0							0.065591	-6.75325										0.063088	0.489188	0.128724	25.911	0.653861	0							0.065636	-0.760007										0.063029	1.49928	0.128653	25.6755
0.063237	-6.78022	0.129077	21.9835	0.656201	0							0.06584	-6.75078										0.063337	0.496613	0.129223	25.911	0.656357	0							0.065886	-0.759845										0.063279	1.49372	0.129152	25.6758
0.063486	-6.77855	0.129575	21.9836	0.658696	0							0.06609	-6.74662										0.063587	0.503857	0.129722	25.911	0.658852	0							0.066135	-0.759683										0.063528	1.48967	0.129651	25.6763
0.063735	-6.77753	0.130074	21.9838	0.661192	0							0.066339	-6.74167										0.063837	0.511379	0.130221	25.9111	0.661348	0							0.066385	-0.759521										0.063778	1.48413	0.13015	25.6768
0.063985	-6.77545	0.130573	21.9839	0.663687	0							0.066588	-6.73675										0.064086	0.517369	0.130721	25.9113	0.663844	0							0.066634	-0.759359										0.064028	1.477	0.130649	25.6773
0.064234	-6.77261	0.131072	21.984	0.666183	0							0.066838	-6.73277										0.064336	0.523557	0.13122	25.9114	0.66634	0							0.066884	-0.759197										0.064277	1.47156	0.131148	25.6778
0.064484	-6.77141	0.131571	21.9842	0.668678	0							0.067087	-6.72715										0.064585	0.53395	0.131719	25.9114	0.668836	0							0.067134	-0.759036										0.064527	1.46779	0.131647	25.6783
0.064733	-6.76769	0.132069	21.9844	0.671174	0							0.067336	-6.71976										0.064835	0.540499	0.132218	25.9116	0.671332	0							0.067383	-0.758874										0.064776	1.46258	0.132147	25.6787
0.064982	-6.76323	0.132568	21.9846	0.673669	0							0.067586	-6.71644										0.065084	0.544726	0.132717	25.9116	0.673828	0							0.067633	-0.758629										0.065026	1.4576	0.132646	25.6792
0.065232	-6.75851	0.133067	21.9849	0.676165	0							0.067835	-6.7112										0.065334	0.54929	0.133216	25.9117	0.676323	0							0.067882	-0.758384										0.065275	1.45069	0.133145	25.6796
0.065481	-6.75325	0.133566	21.985	0.67866	0							0.068085	-6.70453										0.065584	0.55331	0.133715	25.9117	0.678819	0							0.068132	-0.758139										0.065525	1.44392	0.133644	25.6802
0.065731	-6.75078	0.134065	21.9851	0.681156	0							0.068334	-6.70087										0.065833	0.55922	0.134214	25.9117	0.681315	0							0.068381	-0.757894										0.065774	1.43649	0.134143	25.6808
0.06598	-6.74662	0.134563	21.9852	0.683651	0							0.068583	-6.69538										0.066083	0.562641	0.134714	25.9118	0.683811	0							0.068631	-0.757649										0.066024	1.42836	0.134642	25.6813
0.066229	-6.74167	0.135062	21.9854	0.686147	0							0.068833	-6.68867										0.066332	0.563656	0.135213	25.9119	0.686307	0							0.068881	-0.757404										0.066273	1.42281	0.135141	25.6818
0.066479	-6.73675	0.135561	21.9856	0.688642	0							0.069082	-6.68052										0.066582	0.56363	0.135712	25.9119	0.688803	0							0.06913	-0.757159										0.066523	1.41521	0.13564	25.6822
0.066728	-6.73277	0.13606	21.9857	0.691138	0							0.069332	-6.67483										0.066831	0.56402	0.136211	25.9119	0.691298	0							0.06938	-0.756914										0.066772	1.40905	0.136139	25.6826
0.066977	-6.72715	0.136559	21.9859	0.693633	0							0.069581	-6.66989										0.067081	0.563537	0.13671	25.9121	0.693794	0							0.069629	-0.75667										0.067022	1.40195	0.136638	25.683
0.067227	-6.71976	0.137057	21.9862	0.696129	0							0.06983	-6.66166										0.06733	0.562947	0.137209	25.9123	0.69629	0							0.069879	-0.756425										0.067271	1.39598	0.137137	25.6835
0.067476	-6.71644	0.137556	21.9864	0.698624	0							0.07008	-6.65405										0.06758	0.562173	0.137708	25.9125	0.698786	0							0.070128	-0.756179										0.067521	1.39066	0.137636	25.6839
0.067726	-6.7112	0.138055	21.9866	0.701119	0							0.070329	-6.64633										0.06783	0.561382	0.138208	25.9127	0.701282	0							0.070378	-0.755933										0.06777	1.38587	0.138135	25.6845
0.067975	-6.70453	0.138554	21.9867	0.703615	0							0.070579	-6.63752										0.068079	0.559376	0.138707	25.9128	0.703778	0							0.070627	-0.755687										0.06802	1.38019	0.138634	25.6851
0.068224	-6.70087	0.139052	21.9869	0.70611	0							0.070828	-6.62894										0.068329	0.555974	0.139206	25.913	0.706274	0							0.070877	-0.755441										0.068269	1.37213	0.139133	25.6856
0.068474	-6.69538	0.139551	21.9871	0.708606	0							0.071077	-6.62029										0.068578	0.552027	0.139705	25.9131	0.708769	0							0.071127	-0.755195										0.068519	1.36511	0.139632	25.686
0.068723	-6.68867	0.14005	21.9873	0.711101	0							0.071327	-6.61299										0.068828	0.547768	0.140204	25.9132	0.711265	0							0.071376	-0.754949										0.068768	1.35959	0.140131	25.6864
0.068973	-6.68052	0.140549	21.9875	0.713597	0							0.071576	-6.60562										0.069077	0.544569	0.140703	25.9133	0.713761	0							0.071626	-0.754703										0.069018	1.35447	0.14063	25.6868
0.069222	-6.67483	0.141048	21.9878	0.716092	0							0.071826	-6.59636										0.069327	0.541594	0.141202	25.9135	0.716257	0							0.071875	-0.754458										0.069267	1.35167	0.141129	25.6872
0.069471	-6.66989	0.141546	21.9881	0.718588	0							0.072075	-6.58791										0.069577	0.538509	0.141701	25.9135	0.718753	0							0.072125	-0.754212										0.069517	1.34789	0.141628	25.6876
0.069721	-6.66166	0.142045	21.9884	0.721083	0							0.072324	-6.57762										0.069826	0.535035	0.142201	25.9137	0.721249	0							0.072374	-0.753966										0.069766	1.34325	0.142127	25.688
0.06997	-6.65405	0.142544	21.9886	0.723579	0							0.072574	-6.56917										0.070076	0.530066	0.1427	25.9138	0.723745	0							0.072624	-0.753802										0.070016	1.33962	0.142626	25.6885
0.07022	-6.64633	0.143043	21.9888	0.726074	0							0.072823	-6.56333										0.070325	0.525171	0.143199	25.914	0.72624	0							0.072874	-0.753638										0.070266	1.33607	0.143125	25.6891
0.070469	-6.63752	0.143542	21.989	0.72857	0							0.073073	-6.56108										0.070575	0.519512	0.143698	25.9141	0.728736	0							0.073123	-0.753475										0.070515	1.33136	0.143624	25.6896
0.070718	-6.62894	0.14404	21.9892	0.731065	0							0.073322	-6.55883										0.070824	0.512495	0.144197	25.9143	0.731232	0							0.073373	-0.753311										0.070765	1.32649	0.144123	25.6901
0.070968	-6.62029	0.144539	21.9894	0.733561	0							0.073571	-6.55658										0.071074	0.505807	0.144696	25.9145	0.733728	0							0.073622	-0.753147										0.071014	1.32267	0.144623	25.6906
0.071217	-6.61299	0.145038	21.9896	0.736056	0							0.073821	-6.55433										0.071324	0.500676	0.145195	25.9147	0.736224	0							0.073872	-0.752983										0.071264	1.31862	0.145122	25.6908
0.071467	-6.60562	0.145537	21.9899	0.738552	0							0.07407	-6.55208										0.071573	0.494256	0.145695	25.9148	0.73872	0							0.074121	-0.75282										0.071513	1.31515	0.145621	25.6911
0.071716	-6.59636	0.146036	21.9903	0.741047	0							0.07432	-6.54983										0.071823	0.488029	0.146194	25.9149	0.741216	0							0.074371	-0.752656										0.071763	1.31126	0.14612	25.6917
0.071965	-6.58791	0.146534	21.9907	0.743542	0							0.074569	-6.54758										0.072072	0.482584	0.146693	25.915	0.743711	0							0.074621	-0.752492										0.072012	1.30813	0.146619	25.6921
0.072215	-6.57762	0.147033	21.991	0.746038	0							0.074818	-6.54533										0.072322	0.475028	0.147192	25.9149	0.746207	0							0.07487	-0.752328										0.072262	1.30398	0.147118	25.6925
0.072464	-6.56917	0.147532	21.9913	0.748533	0							0.075068	-6.54314										0.072571	0.469378	0.147691	25.915	0.748703	0							0.07512	-0.752081										0.072511	1.30008	0.147617	25.6928
0.072714	-6.5615	0.148031	21.9915	0.751029	0							0.075317	-6.54094										0.072821	0.463464	0.14819	25.9151	0.751199	0							0.075369	-0.751834										0.072761	1.2971	0.148116	25.6932
0.072963	-6.5512	0.148529	21.9917	0.753524	0							0.075567	-6.53874										0.073071	0.456718	0.148689	25.9151	0.753695	0							0.075619	-0.751587										0.07301	1.29292	0.148615	25.6938
0.073212	-6.54068	0.149028	21.9919	0.75602	0							0.075816	-6.53654										0.07332	0.449243	0.149188	25.9152	0.756191	0							0.075868	-0.75134										0.07326	1.29071	0.149114	25.6944
0.073462	-6.53299	0.149527	21.992	0.758515	0							0.076065	-6.53434										0.07357	0.440365	0.149688	25.9153	0.758686	0							0.076118	-0.751093										0.073509	1.28793	0.149613	25.6948
0.073711	-6.52285	0.150026	21.9922	0.761011	0							0.076315	-6.53214										0.073819	0.432471	0.150187	25.9154	0.761182	0							0.076368	-0.750846										0.073759	1.28462	0.150112	25.6954
0.073961	-6.51281	0.150525	21.9927	0.763506	0							0.076564	-6.52995										0.074069	0.424636	0.150686	25.9154	0.763678	0							0.076617	-0.750599										0.074008	1.28156	0.150611	25.6959
0.07421	-6.50111	0.151023	21.9931	0.766002	0							0.076813	-6.52775										0.074318	0.417273	0.151185	25.9156	0.766174	0							0.076867	-0.750352										0.074258	1.27922	0.15111	25.6964
0.074459	-6.48821	0.151522	21.9934	0.768497	0							0.077063	-6.52555										0.074568	0.411041	0.151684	25.9158	0.76867	0							0.077116	-0.750105										0.074507	1.27716	0.151609	25.6969
0.074709	-6.47795	0.152021	21.9937	0.770993	0							0.077312	-6.52335										0.074817	0.404091	0.152183	25.916	0.771166	0							0.077366	-0.749858										0.074757	1.27389	0.152108	25.6974
0.074958	-6.46828	0.15252	21.9934	0.773488	0							0.077562	-6.52121										0.075067	0.396942	0.152682	25.9161	0.773662	0							0.077615	-0.749694										0.075006	1.27068	0.152607	25.6978
0.075208	-6.45632	0.153019	21.9929	0.775984	0							0.077811	-6.51906										0.075317	0.389891	0.153182	25.9164	0.776157	0							0.077865	-0.749529										0.075256	1.26689	0.153106	25.6983
0.075457	-6.4441	0.153517	21.9926	0.778479	0							0.07806	-6.51692										0.075566	0.378679	0.153681	25.9165	0.778653	0							0.078115	-0.749365										0.075505	1.26273	0.153605	25.6987
0.075706	-6.43275	0.154016	21.9927	0.780975	0							0.07831	-6.51477										0.075816	0.369411	0.15418	25.9166	0.781149	0							0.078364	-0.749201										0.075755	1.25945	0.154104	25.6991
0.075956	-6.41836	0.154515	21.9929	0.78347	0							0.078559	-6.51263										0.076065	0.361183	0.154679	25.9168	0.783645	0							0.078614	-0.749037										0.076004	1.25673	0.154603	25.6995
0.076205	-6.40395	0.155014	21.9932	0.785966	0							0.078809	-6.51048										0.076315	0.355222	0.155178	25.917	0.786141	0							0.078863	-0.748872										0.076254	1.25322	0.155102	25.6999
0.076454	-6.39041	0.155512	21.9934	0.788461	0							0.079058	-6.50834										0.076564	0.347905	0.155677	25.9171	0.788637	0							0.079113	-0.748708										0.076504	1.2493	0.155601	25.7003
0.076704	-6.37759	0.156011	21.9939	0.790956	0							0.079307	-6.50619										0.076814	0.341401	0.156176	25.9174	0.791133	0							0.079362	-0.748544										0.076753	1.24613	0.1561	25.7008
0.076953	-6.36531	0.15651	21.9943	0.793452	0							0.079557	-6.50405										0.077064	0.333528	0.156676	25.9176	0.793628	0							0.079612	-0.74838										0.077003	1.24217	0.156599	25.7013
0.077203	-6.35058	0.157009	21.9947	0.795947	0							0.079806	-6.5019										0.077313	0.324636	0.157175	25.9177	0.796124	0							0.079861	-0.748215										0.077252	1.23938	0.157099	25.7016
0.077452	-6.33739	0.157508	21.9951	0.798443	0							0.080056	-6.49981										0.077563	0.316692	0.157674	25.9179	0.79862	0							0.080111	-0.747968										0.077502	1.23694	0.157598	25.702
0.077701	-6.3232	0.158006	21.9955	0.800938	0							0.080305	-6.49772										0.077812	0.308977	0.158173	25.918	0.801116	0							0.080361	-0.74772										0.077751	1.23385	0.158097	25.7025
0.077951	-6.31157	0.158505	21.9959	0.803434	0							0.080554	-6.49563										0.078062	0.302376	0.158672	25.9181	0.803612	0							0.08061	-0.747473										0.078001	1.23179	0.158596	25.7029
0.0782	-6.297	0.159004	21.9962	0.805929	0							0.080804	-6.49354										0.078311	0.294889	0.159171	25.9182	0.806108	0							0.08086	-0.747225										0.07825	1.22993	0.159095	25.7032
0.07845	-6.28306	0.159503	21.9965	0.808425	0							0.081053	-6.49145										0.078561	0.289089	0.15967	25.9184	0.808604	0							0.081109	-0.746978										0.0785	1.22811	0.159594	25.7035
0.078699	-6.26628	0.160002	21.9968	0.81092	0							0.081303	-6.48936										0.078811	0.282459	0.160169	25.9185	0.811099	0							0.081359	-0.74673										0.078749	1.22519	0.160093	25.7038
0.078948	-6.25241	0.1605	21.9972	0.813416	0							0.081552	-6.48727										0.07906	0.275213	0.160669	25.9186	0.813595	0							0.081608	-0.746482										0.078999	1.22261	0.160592	25.7042
0.079198	-6.2415	0.160999	21.9976	0.815911	0							0.081801	-6.48518										0.07931	0.267002	0.161168	25.9188	0.816091	0							0.081858	-0.746235										0.079248	1.21982	0.161091	25.7046
0.079447	-6.23018	0.161498	21.9981	0.818407	0							0.082051	-6.48309										0.079559	0.260188	0.161667	25.9189	0.818587	0							0.082108	-0.745987										0.079498	1.21729	0.16159	25.705
0.079697	-6.21795	0.161997	21.9985	0.820902	0							0.0823	-6.481										0.079809	0.256187	0.162166	25.919	0.821083	0							0.082357	-0.74574										0.079747	1.21505	0.162089	25.7053
0.079946	-6.20565	0.162496	21.9989	0.823398	0							0.08255	-6.47965										0.080058	0.248508	0.162665	25.9193	0.823579	0							0.082607	-0.745575										0.079997	1.21111	0.162588	25.7057
0.080195	-6.19578	0.162994	21.9993	0.825893	0							0.082799	-6.47829										0.080308	0.245479	0.163164	25.9195	0.826074	0							0.082856	-0.745411										0.080246	1.20757	0.163087	25.706
0.080445	-6.18489	0.163493	21.9997	0.828389	0							0.083048	-6.47694										0.080558	0.23893	0.163663	25.9197	0.82857	0							0.083106	-0.745247										0.080496	1.2043	0.163586	25.7064
0.080694	-6.17289	0.163992	22	0.830884	0							0.083298	-6.47559										0.080807	0.232902	0.164163	25.92	0.831066	0							0.083355	-0.745082										0.080745	1.20215	0.164085	25.7068
0.080944	-6.16209	0.164491	22.0003	0.833379	0							0.083547	-6.47424										0.081057	0.229323	0.164662	25.9201	0.833562	0							0.083605	-0.744918										0.080995	1.19936	0.164584	25.7072
0.081193	-6.15535	0.164989	22.0007	0.835875	0							0.083797	-6.47289										0.081306	0.225215	0.165161	25.9203	0.836058	0							0.083855	-0.744753										0.081244	1.19651	0.165083	25.7076
0.081442	-6.14843	0.165488	22.0011	0.83837	0							0.084046	-6.47154										0.081556	0.219957	0.16566	25.9205	0.838554	0							0.084104	-0.744589										0.081494	1.19431	0.165582	25.708
0.081692	-6.14026	0.165987	22.0015	0.840866	0							0.084295	-6.47018										0.081805	0.217092	0.166159	25.9207	0.84105	0							0.084354	-0.744425										0.081743	1.19157	0.166081	25.7083
0.081941	-6.13378	0.166486	22.0019	0.843361	0							0.084545	-6.46883										0.082055	0.213064	0.166658	25.9208	0.843545	0							0.084603	-0.74426										0.081993	1.18822	0.16658	25.7085
0.082191	-6.13041	0.166985	22.0023	0.845857	0							0.084794	-6.46748										0.082305	0.206399	0.167157	25.921	0.846041	0							0.084853	-0.744096										0.082242	1.18567	0.167079	25.7087
0.08244	-6.12538	0.167483	22.0026	0.848352	0							0.085043	-6.46548										0.082554	0.200852	0.167656	25.9212	0.848537	0							0.085102	-0.743848										0.082492	1.18348	0.167578	25.709
0.082689	-6.12048	0.167982	22.003	0.850848	0							0.085293	-6.46349										0.082804	0.195587	0.168156	25.9214	0.851033	0							0.085352	-0.743601										0.082742	1.18187	0.168077	25.7092
0.082939	-6.11613	0.168481	22.0033	0.853343	0							0.085542	-6.46149										0.083053	0.189722	0.168655	25.9216	0.853529	0							0.085602	-0.743353										0.082991	1.18013	0.168576	25.7094
0.083188	-6.11062	0.16898	22.0035	0.855839	0							0.085792	-6.45949										0.083303	0.185726	0.169154	25.9219	0.856025	0							0.085851	-0.743106										0.083241	1.17834	0.169075	25.7097
0.083438	-6.11096	0.169479	22.0038	0.858334	0							0.086041	-6.45749										0.083552	0.183065	0.169653	25.9221	0.858521	0							0.086101	-0.742858										0.08349	1.17556	0.169575	25.7101
0.083687	-6.10945	0.169977	22.0042	0.86083	0							0.08629	-6.4555										0.083802	0.176116	0.170152	25.9222	0.861016	0							0.08635	-0.742611										0.08374	1.17372	0.170074	25.7105
0.083936	-6.10866	0.170476	22.0047	0.863325	0							0.08654	-6.4535										0.084051	0.17366	0.170651	25.9223	0.863512	0							0.0866	-0.742363										0.083989	1.17173	0.170573	25.7108
0.084186	-6.10657	0.170975	22.005	0.865821	0							0.086789	-6.4515										0.084301	0.170731	0.17115	25.9226	0.866008	0							0.086849	-0.742116										0.084239	1.1685	0.171072	25.711
0.084435	-6.1082	0.171474	22.0052	0.868316	0							0.087039	-6.44951										0.084551	0.16659	0.17165	25.9227	0.868504	0							0.087099	-0.741869										0.084488	1.16568	0.171571	25.7113
0.084684	-6.1095	0.171973	22.0056	0.870812	0							0.087288	-6.44751										0.0848	0.159289	0.172149	25.9229	0.871	0							0.087348	-0.741621										0.084738	1.16289	0.17207	25.7116
0.084934	-6.11363	0.172471	22.006	0.873307	0							0.087537	-6.44491										0.08505	0.154634	0.172648	25.9231	0.873496	0							0.087598	-0.741374										0.084987	1.16099	0.172569	25.7118
0.085183	-6.11589	0.17297	22.0063	0.875802	0							0.087787	-6.44232										0.085299	0.150549	0.173147	25.9232	0.875992	0							0.087848	-0.741127										0.085237	1.1596	0.173068	25.7119
0.085433	-6.1177	0.173469	22.0065	0.878298	0							0.088036	-6.43972										0.085549	0.147955	0.173646	25.9233	0.878487	0							0.088097	-0.74088										0.085486	1.15696	0.173567	25.7121
0.085682	-6.11837	0.173968	22.0067	0.880793	0							0.088286	-6.43713										0.085798	0.144288	0.174145	25.9235	0.880983	0							0.088347	-0.740632										0.085736	1.15556	0.174066	25.7122
0.085931	-6.12284	0.174466	22.007	0.883289	0							0.088535	-6.43454										0.086048	0.138108	0.174644	25.9237	0.883479	0							0.088596	-0.740385										0.085985	1.15317	0.174565	25.7123
0.086181	-6.12673	0.174965	22.0073	0.885784	0							0.088784	-6.43194										0.086298	0.136199	0.175143	25.9239	0.885975	0							0.088846	-0.740138										0.086235	1.14992	0.175064	25.7125
0.08643	-6.13237	0.175464	22.0077	0.88828	0							0.089034	-6.42935										0.086547	0.13016	0.175643	25.9241	0.888471	0							0.089095	-0.739891										0.086484	1.14734	0.175563	25.7127
0.08668	-6.13724	0.175963	22.0081	0.890775	0							0.089283	-6.42675										0.086797	0.124812	0.176142	25.9242	0.890967	0							0.089345	-0.739644										0.086734	1.14485	0.176062	25.7131
0.086929	-6.14237	0.176462	22.0085	0.893271	0							0.089533	-6.42416										0.087046	0.119913	0.176641	25.9244	0.893462	0							0.089595	-0.739397										0.086983	1.14242	0.176561	25.7134
0.087178	-6.14651	0.17696	22.0089	0.895766	0							0.089782	-6.42156										0.087296	0.114993	0.17714	25.9245	0.895958	0							0.089844	-0.73915										0.087233	1.14085	0.17706	25.7136
0.087428	-6.15174	0.177459	22.0092	0.898262	0							0.090031	-6.42032										0.087545	0.111214	0.177639	25.9247	0.898454	0							0.090094	-0.738986										0.087482	1.13747	0.177559	25.7138
0.087677	-6.15722	0.177958	22.0095	0.900757	0							0.090281	-6.41908										0.087795	0.107879	0.178138	25.9248	0.90095	0							0.090343	-0.738822										0.087732	1.13564	0.178058	25.714
0.087927	-6.16138	0.178457	22.0098	0.903253	0							0.09053	-6.41785										0.088045	0.103222	0.178637	25.925	0.903446	0							0.090593	-0.738658										0.087981	1.13502	0.178557	25.7141
0.088176	-6.1662	0.178956	22.0102	0.905748	0							0.09078	-6.41661										0.088294	0.100014	0.179137	25.9252	0.905942	0							0.090842	-0.738494										0.088231	1.13446	0.179056	25.7142
0.088425	-6.16883	0.179454	22.0106	0.908244	0							0.091029	-6.41537										0.088544	0.096841	0.179636	25.9253	0.908438	0							0.091092	-0.73833										0.088481	1.13221	0.179555	25.7143
0.088675	-6.17709	0.179953	22.0109	0.910739	0							0.091278	-6.41413										0.088793	0.090284	0.180135	25.9256	0.910933	0							0.091342	-0.738167										0.08873	1.13081	0.180054	25.7144
0.088924	-6.18104	0.180452	22.0113	0.913235	0							0.091528	-6.41289										0.089043	0.086772	0.180634	25.9257	0.913429	0							0.091591	-0.738003										0.08898	1.12804	0.180553	25.7146
0.089174	-6.1874	0.180951	22.0117	0.91573	0							0.091777	-6.41165										0.089292	0.082436	0.181133	25.9259	0.915925	0							0.091841	-0.737839										0.089229	1.12619	0.181052	25.7148
0.089423	-6.19271	0.18145	22.0122	0.918226	0							0.092027	-6.41042										0.089542	0.077992	0.181632	25.926	0.918421	0							0.09209	-0.737675										0.089479	1.12413	0.181551	25.715
0.089672	-6.19532	0.181948	22.0125	0.920721	0							0.092276	-6.40918										0.089792	0.073073	0.182131	25.9261	0.920917	0							0.09234	-0.737511										0.089728	1.12175	0.182051	25.7153
0.089922	-6.1995	0.182447	22.0128	0.923216	0							0.092525	-6.40674										0.090041	0.072015	0.18263	25.9262	0.923413	0							0.092589	-0.737348										0.089978	1.11938	0.18255	25.7156
0.090171	-6.20411	0.182946	22.0132	0.925712	0							0.092775	-6.4043										0.090291	0.066716	0.18313	25.9263	0.925909	0							0.092839	-0.737184										0.090227	1.11786	0.183049	25.7158
0.090421	-6.21097	0.183445	22.0136	0.928207	0							0.093024	-6.40186										0.09054	0.061914	0.183629	25.9264	0.928404	0							0.093089	-0.737021										0.090477	1.11653	0.183548	25.7159
0.09067	-6.21499	0.183943	22.0139	0.930703	0							0.093274	-6.39942										0.09079	0.059061	0.184128	25.9265	0.9309	0							0.093338	-0.736857										0.090726	1.11488	0.184047	25.7161
0.090919	-6.22054	0.184442	22.0142	0.933198	0							0.093523	-6.39698										0.091039	0.057788	0.184627	25.9267	0.933396	0							0.093588	-0.736693										0.090976	1.11455	0.184546	25.7162
0.091169	-6.2252	0.184941	22.0145	0.935694	0							0.093772	-6.39454										0.091289	0.054584	0.185126	25.9269	0.935892	0							0.093837	-0.73653										0.091225	1.11035	0.185045	25.7163
0.091418	-6.23031	0.18544	22.0149	0.938189	0							0.094022	-6.3921										0.091538	0.052277	0.185625	25.9271	0.938388	0							0.094087	-0.736366										0.091475	1.10828	0.185544	25.7165
0.091668	-6.23523	0.185939	22.0151	0.940685	0							0.094271	-6.38966										0.091788	0.049665	0.186124	25.9272	0.940884	0							0.094336	-0.736203										0.091724	1.10724	0.186043	25.7167
0.091917	-6.24194	0.186437	22.0155	0.94318	0							0.09452	-6.38722										0.092038	0.046058	0.186624	25.9273	0.94338	0							0.094586	-0.736039										0.091974	1.10608	0.186542	25.7169
0.092166	-6.24719	0.186936	22.0159	0.945676	0							0.09477	-6.38478										0.092287	0.044356	0.187123	25.9274	0.945875	0							0.094836	-0.735876										0.092223	1.10526	0.187041	25.7172
0.092416	-6.25257	0.187435	22.0163	0.948171	0							0.095019	-6.38245										0.092537	0.039686	0.187622	25.9275	0.948371	0							0.095085	-0.735712										0.092473	1.10591	0.18754	25.7174
0.092665	-6.25713	0.187934	22.0166	0.950667	0							0.095269	-6.38011										0.092786	0.036676	0.188121	25.9276	0.950867	0							0.095335	-0.735549										0.092722	1.10561	0.188039	25.7176
0.092915	-6.26337	0.188433	22.0168	0.953162	0							0.095518	-6.37777										0.093036	0.033254	0.18862	25.9276	0.953363	0							0.095584	-0.735386										0.092972	1.10483	0.188538	25.7177
0.093164	-6.26918	0.188931	22.0171	0.955658	0							0.095767	-6.37544										0.093285	0.030924	0.189119	25.9277	0.955859	0							0.095834	-0.735223										0.093221	1.1032	0.189037	25.7179
0.093413	-6.27442	0.18943	22.0174	0.958153	0							0.096017	-6.3731										0.093535	0.026149	0.189618	25.9279	0.958355	0							0.096083	-0.735059										0.093471	1.10238	0.189536	25.7182
0.093663	-6.28007	0.189929	22.0177	0.960649	0							0.096266	-6.37077										0.093785	0.021868	0.190117	25.9281	0.96085	0							0.096333	-0.734896										0.09372	1.10272	0.190035	25.7185
0.093912	-6.28551	0.190428	22.0181	0.963144	0							0.096516	-6.36843										0.094034	0.018282	0.190617	25.9283	0.963346	0							0.096582	-0.734733										0.09397	1.10268	0.190534	25.7186
0.094161	-6.29336	0.190927	22.0183	0.965639	0							0.096765	-6.3661										0.094284	0.014185	0.191116	25.9283	0.965842	0							0.096832	-0.73457										0.094219	1.10129	0.191033	25.7187
0.094411	-6.30041	0.191425	22.0186	0.968135	0							0.097014	-6.36622										0.094533	0.011117	0.191615	25.9285	0.968338	0							0.097082	-0.734406										0.094469	1.09928	0.191532	25.7187
0.09466	-6.30758	0.191924	22.0189	0.97063	0							0.097264	-6.37327										0.094783	0.008961	0.192114	25.9286	0.970834	0							0.097331	-0.734243										0.094719	1.0977	0.192031	25.7188
0.09491	-6.31159	0.192423	22.0192	0.973126	0							0.097513	-6.3799										0.095032	0.008419	0.192613	25.9287	0.97333	0							0.097581	-0.733915										0.094968	1.09688	0.19253	25.7191
0.095159	-6.31807	0.192922	22.0194	0.975621	0							0.097763	-6.38554										0.095282	0.00585	0.193112	25.9288	0.975826	0							0.09783	-0.733587										0.095218	1.09628	0.193029	25.7196
0.095408	-6.32492	0.19342	22.0197	0.978117	0							0.098012	-6.39108										0.095532	0.004661	0.193611	25.9289	0.978321	0							0.09808	-0.73326										0.095467	1.09421	0.193528	25.7199
0.095658	-6.33178	0.193919	22.0201	0.980612	0							0.098261	-6.39783										0.095781	0.001725	0.194111	25.929	0.980817	0							0.098329	-0.732932										0.095717	1.09222	0.194027	25.7202
0.095907	-6.33945	0.194418	22.0206	0.983108	0							0.098511	-6.4025										0.096031	-0.000869	0.19461	25.9291	0.983313	0							0.098579	-0.732604										0.095966	1.09251	0.194527	25.7204
0.096157	-6.34876	0.194917	22.021	0.985603	0							0.09876	-6.40708										0.09628	-0.00501	0.195109	25.9292	0.985809	0							0.098829	-0.732276										0.096216	1.09155	0.195026	25.7206
0.096406	-6.35525	0.195416	22.0214	0.988099	0							0.09901	-6.40994										0.09653	-0.007251	0.195608	25.9294	0.988305	0							0.099078	-0.731948										0.096465	1.0901	0.195525	25.7207
0.096655	-6.36047	0.195914	22.0217	0.990594	0							0.099259	-6.41275										0.096779	-0.00825	0.196107	25.9296	0.990801	0							0.099328	-0.73162										0.096715	1.09019	0.196024	25.7209
0.096905	-6.36622	0.196413	22.0221	0.99309	0							0.099508	-6.41832										0.097029	-0.013838	0.196606	25.9297	0.993297	0							0.099577	-0.731292										0.096964	1.08909	0.196523	25.7211
0.097154	-6.37327	0.196912	22.0225	0.995585	0							0.099758	-6.42243										0.097279	-0.017495	0.197105	25.9298	0.995792	0							0.099827	-0.730964										0.097214	1.08919	0.197022	25.7214
0.097404	-6.3799	0.197411	22.0229	0.998081	0							0.100007	-6.42598										0.097528	-0.022208	0.197605	25.9299	0.998288	0							0.100076	-0.730802										0.097463	1.08838	0.197521	25.7217
0.097653	-6.38554	0.19791	22.0231	1.00058	0							0.100257	-6.42934										0.097778	-0.026661	0.198104	25.93	1.00078	0							0.100326	-0.730641										0.097713	1.0881	0.19802	25.722
0.097902	-6.39108	0.198408	22.0232	1.00307	0							0.100506	-6.43166										0.098027	-0.029716	0.198603	25.9302	1.00328	0							0.100576	-0.730479										0.097962	1.08706	0.198519	25.7223
0.098152	-6.39783	0.198907	22.0234	1.00557	0							0.100755	-6.43542										0.098277	-0.031502	0.199102	25.9302	1.00578	0							0.100825	-0.730317										0.098212	1.08672	0.199018	25.7227
0.098401	-6.4025	0.199406	22.0236	1.00806	0							0.101005	-6.43933										0.098526	-0.035084	0.199601	25.9303	1.00827	0							0.101075	-0.730155										0.098461	1.08571	0.199517	25.723
0.098651	-6.40708	0.199905	22.024	1.01056	0							0.101254	-6.44252										0.098776	-0.036573	0.2001	25.9304	1.01077	0							0.101324	-0.729993										0.098711	1.08522	0.200016	25.7233
0.0989	-6.40994	0.200403	22.0243	1.01305	0							0.101504	-6.44643										0.099025	-0.040343	0.200599	25.9305	1.01326	0							0.101574	-0.729831										0.09896	1.08484	0.200515	25.7235
0.099149	-6.41275	0.200902	22.0245	1.01555	0							0.101753	-6.44975										0.099275	-0.043427	0.201098	25.9306	1.01576	0							0.101823	-0.729669										0.09921	1.08388	0.201014	25.7238
0.099399	-6.41832	0.201401	22.0248	1.01804	0							0.102002	-6.45322										0.099525	-0.046336	0.201598	25.9307	1.01825	0							0.102073	-0.729507										0.099459	1.08249	0.201513	25.724
0.099648	-6.42243	0.2019	22.0252	1.02054	0							0.102252	-6.45768										0.099774	-0.049879	0.202097	25.9309	1.02075	0							0.102323	-0.729345										0.099709	1.08107	0.202012	25.7242
0.099898	-6.42598	0.202399	22.0255	1.02303	0							0.102501	-6.46045										0.100024	-0.052476	0.202596	25.9312	1.02325	0							0.102572	-0.729183										0.099958	1.08046	0.202511	25.7245
0.100147	-6.42934	0.202897	22.0258	1.02553	0							0.10275	-6.46409										0.100273	-0.055562	0.203095	25.9313	1.02574	0							0.102822	-0.729022										0.100208	1.07892	0.20301	25.7247
0.100396	-6.43166	0.203396	22.0261	1.02803	0							0.103	-6.46899										0.100523	-0.056168	0.203594	25.9316	1.02824	0							0.103071	-0.72886										0.100457	1.07591	0.203509	25.725
0.100646	-6.43542	0.203895	22.0264	1.03052	0							0.103249	-6.47396										0.100772	-0.059843	0.204093	25.9318	1.03073	0							0.103321	-0.728699										0.100707	1.07477	0.204008	25.7252
0.100895	-6.43933	0.204394	22.0266	1.03302	0							0.103499	-6.47782										0.101022	-0.061901	0.204592	25.9319	1.03323	0							0.10357	-0.728538										0.100956	1.07357	0.204507	25.7254
0.101145	-6.44252	0.204893	22.0269	1.03551	0							0.103748	-6.48169										0.101272	-0.064745	0.205092	25.9319	1.03573	0							0.10382	-0.728376										0.101206	1.07433	0.205006	25.7257
0.101394	-6.44643	0.205391	22.0272	1.03801	0							0.103997	-6.48582										0.101521	-0.067646	0.205591	25.9319	1.03822	0							0.104069	-0.728215										0.101456	1.0734	0.205505	25.7259
0.101643	-6.44975	0.20589	22.0274	1.0405	0							0.104247	-6.49058										0.101771	-0.070959	0.20609	25.932	1.04072	0							0.104319	-0.728053										0.101705	1.07266	0.206004	25.7262
0.101893	-6.45322	0.206389	22.0277	1.043	0							0.104496	-6.4925										0.10202	-0.072061	0.206589	25.9322	1.04321	0							0.104569	-0.727892										0.101955	1.07366	0.206503	25.7264
0.102142	-6.45768	0.206888	22.028	1.0455	0							0.104746	-6.49681										0.10227	-0.075693	0.207088	25.9323	1.04571	0							0.104818	-0.72773										0.102204	1.07277	0.207003	25.7267
0.102391	-6.46045	0.207387	22.0282	1.04799	0							0.104995	-6.50163										0.102519	-0.078428	0.207587	25.9326	1.04821	0							0.105068	-0.727407										0.102454	1.06966	0.207502	25.727
0.102641	-6.46409	0.207885	22.0285	1.05048	0							0.105244	-6.50667										0.102769	-0.079343	0.208086	25.9327	1.0507	0							0.105317	-0.727083										0.102703	1.06944	0.208001	25.7273
0.10289	-6.46899	0.208384	22.0286	1.05298	0							0.105494	-6.51033										0.103019	-0.080774	0.208585	25.9328	1.0532	0							0.105567	-0.726759										0.102953	1.06844	0.2085	25.7275
0.10314	-6.47396	0.208883	22.0288	1.05548	0							0.105743	-6.51277										0.103268	-0.082246	0.209085	25.9329	1.05569	0							0.105816	-0.726436										0.103202	1.06705	0.208999	25.7277
0.103389	-6.47782	0.209382	22.029	1.05797	0							0.105993	-6.51814										0.103518	-0.085646	0.209584	25.9329	1.05819	0							0.106066	-0.726112										0.103452	1.06593	0.209498	25.728
0.103638	-6.48169	0.20988	22.0294	1.06047	0							0.106242	-6.52316										0.103767	-0.087396	0.210083	25.933	1.06069	0							0.106316	-0.725788										0.103701	1.06376	0.209997	25.7283
0.103888	-6.48582	0.210379	22.0297	1.06296	0							0.106491	-6.52842										0.104017	-0.089091	0.210582	25.9331	1.06318	0							0.106565	-0.725464										0.103951	1.06183	0.210496	25.7286
0.104137	-6.49058	0.210878	22.0301	1.06546	0							0.106741	-6.53371										0.104266	-0.091452	0.211081	25.9332	1.06568	0							0.106815	-0.725141										0.1042	1.06126	0.210995	25.7287
0.104387	-6.4925	0.211377	22.0304	1.06795	0							0.10699	-6.53829										0.104516	-0.093329	0.21158	25.9333	1.06817	0							0.107064	-0.724817										0.10445	1.06127	0.211494	25.7289
0.104636	-6.49681	0.211876	22.0308	1.07045	0							0.10724	-6.54316										0.104766	-0.094098	0.212079	25.9335	1.07067	0							0.107314	-0.724493										0.104699	1.0609	0.211993	25.7293
0.104885	-6.50163	0.212374	22.031	1.07295	0							0.107489	-6.54808										0.105015	-0.095888	0.212579	25.9336	1.07316	0							0.107563	-0.724334										0.104949	1.05909	0.212492	25.7296
0.105135	-6.50667	0.212873	22.0313	1.07544	0							0.107738	-6.55175										0.105265	-0.094809	0.213078	25.9337	1.07566	0							0.107813	-0.724174										0.105198	1.05646	0.212991	25.7299
0.105384	-6.51033	0.213372	22.0316	1.07794	0							0.107988	-6.55467										0.105514	-0.096244	0.213577	25.9337	1.07816	0							0.108063	-0.724014										0.105448	1.05573	0.21349	25.7302
0.105634	-6.51277	0.213871	22.0319	1.08043	0							0.108237	-6.55724										0.105764	-0.099932	0.214076	25.9337	1.08065	0							0.108312	-0.723855										0.105697	1.05564	0.213989	25.7305
0.105883	-6.51814	0.21437	22.0321	1.08293	0							0.108487	-6.55961										0.106013	-0.09918	0.214575	25.9339	1.08315	0							0.108562	-0.723695										0.105947	1.05442	0.214488	25.7307
0.106132	-6.52316	0.214868	22.0324	1.08542	0							0.108736	-6.56272										0.106263	-0.10186	0.215074	25.9341	1.08564	0							0.108811	-0.723535										0.106196	1.05391	0.214987	25.7309
0.106382	-6.52842	0.215367	22.0326	1.08792	0							0.108985	-6.56659										0.106513	-0.103294	0.215573	25.9342	1.08814	0							0.109061	-0.723376										0.106446	1.05229	0.215486	25.7311
0.106631	-6.53371	0.215866	22.0329	1.09041	0							0.109235	-6.56971										0.106762	-0.104992	0.216072	25.9342	1.09064	0							0.10931	-0.723216										0.106695	1.05059	0.215985	25.7314
0.106881	-6.53829	0.216365	22.0331	1.09291	0							0.109484	-6.57273										0.107012	-0.106183	0.216572	25.9342	1.09313	0							0.10956	-0.723057										0.106945	1.05204	0.216484	25.7316
0.10713	-6.54316	0.216864	22.0332	1.0954	0							0.109734	-6.5743										0.107261	-0.10798	0.217071	25.9341	1.09563	0							0.10981	-0.722897										0.107195	1.05124	0.216983	25.7319
0.107379	-6.54808	0.217362	22.0335	1.0979	0							0.109983	-6.57603										0.107511	-0.10976	0.21757	25.9342	1.09812	0							0.110059	-0.722738										0.107444	1.05094	0.217482	25.7322
0.107629	-6.55175	0.217861	22.0338	1.1004	0							0.110232	-6.57951										0.10776	-0.11366	0.218069	25.9343	1.10062	0							0.110309	-0.722579										0.107694	1.04904	0.217981	25.7324
0.107878	-6.55467	0.21836	22.034	1.10289	0							0.110482	-6.58307										0.10801	-0.115116	0.218568	25.9344	1.10311	0							0.110558	-0.72242										0.107943	1.04934	0.21848	25.7326
0.108128	-6.55724	0.218859	22.0342	1.10539	0							0.110731	-6.58749										0.108259	-0.116992	0.219067	25.9345	1.10561	0							0.110808	-0.722261										0.108193	1.04841	0.218979	25.7329
0.108377	-6.55961	0.219357	22.0344	1.10788	0							0.110981	-6.5909										0.108509	-0.117031	0.219566	25.9347	1.10811	0							0.111057	-0.722102										0.108442	1.04682	0.219479	25.7333
0.108626	-6.56272	0.219856	22.0346	1.11038	0							0.11123	-6.59392										0.108759	-0.116954	0.220066	25.9347	1.1106	0							0.111307	-0.721943										0.108692	1.04644	0.219978	25.7337
0.108876	-6.56659	0.220355	22.0348	1.11287	0							0.111479	-6.59785										0.109008	-0.119282	0.220565	25.9347	1.1131	0							0.111557	-0.721784										0.108941	1.04624	0.220477	25.734
0.109125	-6.56971	0.220854	22.0351	1.11537	0							0.111729	-6.60232										0.109258	-0.123379	0.221064	25.9348	1.11559	0							0.111806	-0.721625										0.109191	1.04567	0.220976	25.7342
0.109375	-6.57273	0.221353	22.0354	1.11786	0							0.111978	-6.60637										0.109507	-0.124328	0.221563	25.9349	1.11809	0							0.112056	-0.721466										0.10944	1.04433	0.221475	25.7344
0.109624	-6.5743	0.221851	22.0357	1.12036	0							0.112227	-6.60937										0.109757	-0.125084	0.222062	25.9349	1.12058	0							0.112305	-0.721307										0.10969	1.04196	0.221974	25.7347
0.109873	-6.57603	0.22235	22.0359	1.12285	0							0.112477	-6.61305										0.110006	-0.12523	0.222561	25.935	1.12308	0							0.112555	-0.720989										0.109939	1.03997	0.222473	25.7349
0.110123	-6.57951	0.222849	22.0364	1.12535	0							0.112726	-6.61634										0.110256	-0.129608	0.22306	25.9351	1.12558	0							0.112804	-0.720671										0.110189	1.03894	0.222972	25.7352
0.110372	-6.58307	0.223348	22.0367	1.12784	0							0.112976	-6.61963										0.110506	-0.130901	0.223559	25.9352	1.12807	0							0.113054	-0.720353										0.110438	1.03679	0.223471	25.7355
0.110622	-6.58749	0.223847	22.037	1.13034	0							0.113225	-6.62187										0.110755	-0.132821	0.224059	25.9353	1.13057	0							0.113303	-0.720034										0.110688	1.03553	0.22397	25.7359
0.110871	-6.5909	0.224345	22.0372	1.13284	0							0.113474	-6.62603										0.111005	-0.13616	0.224558	25.9354	1.13306	0							0.113553	-0.719716										0.110937	1.03437	0.224469	25.7362
0.11112	-6.59392	0.224844	22.0374	1.13533	0							0.113724	-6.62968										0.111254	-0.138403	0.225057	25.9355	1.13556	0							0.113803	-0.719398										0.111187	1.0317	0.224968	25.7365
0.11137	-6.59785	0.225343	22.0375	1.13783	0							0.113973	-6.63318										0.111504	-0.14283	0.225556	25.9355	1.13806	0							0.114052	-0.719079										0.111436	1.03041	0.225467	25.7368
0.111619	-6.60232	0.225842	22.0377	1.14032	0							0.114223	-6.6364										0.111753	-0.143303	0.226055	25.9356	1.14055	0							0.114302	-0.718761										0.111686	1.02927	0.225966	25.7371
0.111868	-6.60637	0.226341	22.038	1.14282	0							0.114472	-6.64055										0.112003	-0.144282	0.226554	25.9356	1.14305	0							0.114551	-0.718443										0.111935	1.02574	0.226465	25.7374
0.112118	-6.60937	0.226839	22.0382	1.14531	0							0.114721	-6.64432										0.112253	-0.146612	0.227053	25.9355	1.14554	0							0.114801	-0.718125										0.112185	1.02497	0.226964	25.7376
0.112367	-6.61305	0.227338	22.0384	1.14781	0							0.114971	-6.64625										0.112502	-0.147485	0.227553	25.9355	1.14804	0							0.11505	-0.717968										0.112434	1.02665	0.227463	25.7378
0.112617	-6.61634	0.227837	22.0386	1.1503	0							0.11522	-6.64834										0.112752	-0.148854	0.228052	25.9355	1.15054	0							0.1153	-0.717811										0.112684	1.02692	0.227962	25.7381
0.112866	-6.61963	0.228336	22.0388	1.1528	0							0.11547	-6.65139										0.113001	-0.152654	0.228551	25.9356	1.15303	0							0.11555	-0.717655										0.112933	1.02735	0.228461	25.7382
0.113115	-6.62187	0.228834	22.039	1.15529	0							0.115719	-6.65359										0.113251	-0.155104	0.22905	25.9356	1.15553	0							0.115799	-0.717498										0.113183	1.02742	0.22896	25.7384
0.113365	-6.62603	0.229333	22.0391	1.15779	0							0.115968	-6.65923										0.1135	-0.157879	0.229549	25.9356	1.15802	0							0.116049	-0.717341										0.113433	1.02617	0.229459	25.7386
0.113614	-6.62968	0.229832	22.0392	1.16029	0							0.116218	-6.66385										0.11375	-0.158821	0.230048	25.9357	1.16052	0							0.116298	-0.717184										0.113682	1.02481	0.229958	25.7388
0.113864	-6.63318	0.230331	22.0395	1.16278	0							0.116467	-6.66738										0.114	-0.157855	0.230547	25.9358	1.16301	0							0.116548	-0.717028										0.113932	1.02435	0.230457	25.7392
0.114113	-6.6364	0.23083	22.0397	1.16528	0							0.116717	-6.66948										0.114249	-0.158697	0.231046	25.9359	1.16551	0							0.116797	-0.716871										0.114181	1.02398	0.230956	25.7395
0.114362	-6.64055	0.231328	22.0399	1.16777	0							0.116966	-6.67177										0.114499	-0.160892	0.231546	25.9359	1.16801	0							0.117047	-0.716714										0.114431	1.02342	0.231455	25.7397
0.114612	-6.64432	0.231827	22.0401	1.17027	0							0.117215	-6.67539										0.114748	-0.162743	0.232045	25.936	1.1705	0							0.117297	-0.716558										0.11468	1.02328	0.231955	25.74
0.114861	-6.64625	0.232326	22.0403	1.17276	0							0.117465	-6.6784										0.114998	-0.164586	0.232544	25.936	1.173	0							0.117546	-0.716402										0.11493	1.02393	0.232454	25.7402
0.115111	-6.64834	0.232825	22.0406	1.17526	0							0.117714	-6.68135										0.115247	-0.166347	0.233043	25.9361	1.17549	0							0.117796	-0.716246										0.115179	1.02395	0.232953	25.7404
0.11536	-6.65139	0.233324	22.0409	1.17776	0							0.117964	-6.68527										0.115497	-0.167863	0.233542	25.9362	1.17799	0							0.118045	-0.71609										0.115429	1.02216	0.233452	25.7406
0.115609	-6.65359	0.233822	22.041	1.18025	0							0.118213	-6.68749										0.115746	-0.168931	0.234041	25.9362	1.18049	0							0.118295	-0.715934										0.115678	1.02132	0.233951	25.7409
0.115859	-6.65923	0.234321	22.0411	1.18274	0							0.118462	-6.6901										0.115996	-0.168136	0.23454	25.9362	1.18298	0							0.118544	-0.715778										0.115928	1.02206	0.23445	25.7412
0.116108	-6.66385	0.23482	22.0413	1.18524	0							0.118712	-6.69238										0.116246	-0.170057	0.23504	25.9363	1.18548	0							0.118794	-0.715622										0.116177	1.02276	0.234949	25.7415
0.116358	-6.66738	0.235319	22.0415	1.18774	0							0.118961	-6.69414										0.116495	-0.170044	0.235539	25.9363	1.18797	0							0.119044	-0.715466										0.116427	1.02193	0.235448	25.7417
0.116607	-6.66948	0.235817	22.0418	1.19023	0							0.119211	-6.69529										0.116745	-0.17138	0.236038	25.9362	1.19047	0							0.119293	-0.71531										0.116676	1.02169	0.235947	25.7419
0.116856	-6.67177	0.236316	22.042	1.19273	0							0.11946	-6.69992										0.116994	-0.172516	0.236537	25.9361	1.19297	0							0.119543	-0.715154										0.116926	1.02384	0.236446	25.7421
0.117106	-6.67539	0.236815	22.0421	1.19522	0							0.119709	-6.70183										0.117244	-0.172178	0.237036	25.9361	1.19546	0							0.119792	-0.714998										0.117175	1.02325	0.236945	25.7424
0.117355	-6.6784	0.237314	22.0423	1.19772	0							0.119959	-6.70511										0.117493	-0.173405	0.237535	25.936	1.19796	0							0.120042	-0.714687										0.117425	1.02143	0.237444	25.7426
0.117605	-6.68135	0.237813	22.0426	1.20021	0							0.120208	-6.70862										0.117743	-0.174921	0.238034	25.936	1.20045	0							0.120291	-0.714375										0.117674	1.02136	0.237943	25.7428
0.117854	-6.68527	0.238311	22.0427	1.20271	0							0.120457	-6.71208										0.117993	-0.177476	0.238534	25.936	1.20295	0							0.120541	-0.714063										0.117924	1.02074	0.238442	25.743
0.118103	-6.68749	0.23881	22.0429	1.20521	0							0.120707	-6.71421										0.118242	-0.177574	0.239033	25.936	1.20544	0							0.12079	-0.713752										0.118173	1.02221	0.238941	25.7432
0.118353	-6.6901	0.239309	22.043	1.2077	0							0.120956	-6.71537										0.118492	-0.178959	0.239532	25.936	1.20794	0							0.12104	-0.71344										0.118423	1.02427	0.23944	25.7436
0.118602	-6.69238	0.239808	22.0432	1.2102	0							0.121206	-6.7182										0.118741	-0.178304	0.240031	25.936	1.21044	0							0.12129	-0.713128										0.118672	1.02282	0.239939	25.7438
0.118852	-6.69414	0.240307	22.0434	1.21269	0							0.121455	-6.72144										0.118991	-0.180005	0.24053	25.9361	1.21293	0							0.121539	-0.712816										0.118922	1.02059	0.240438	25.744
0.119101	-6.69529	0.240805	22.0438	1.21519	0							0.121704	-6.72334										0.11924	-0.179762	0.241029	25.9363	1.21543	0							0.121789	-0.712505										0.119171	1.02012	0.240937	25.7442
0.11935	-6.69992	0.241304	22.0441	1.21768	0							0.121954	-6.72627										0.11949	-0.181562	0.241528	25.9363	1.21792	0							0.122038	-0.712193										0.119421	1.0203	0.241436	25.7443
0.1196	-6.70183	0.241803	22.0443	1.22018	0							0.122203	-6.72652										0.11974	-0.182046	0.242027	25.9363	1.22042	0							0.122288	-0.711881										0.119671	1.02007	0.241935	25.7445
0.119849	-6.70511	0.242302	22.0445	1.22267	0							0.122453	-6.72878										0.119989	-0.180958	0.242527	25.9363	1.22291	0							0.122537	-0.711728										0.11992	1.01916	0.242434	25.7448
0.120098	-6.70862	0.242801	22.0447	1.22517	0							0.122702	-6.73071										0.120239	-0.18386	0.243026	25.9363	1.22541	0							0.122787	-0.711575										0.12017	1.01728	0.242933	25.745
0.120348	-6.71208	0.243299	22.045	1.22766	0							0.122951	-6.73295										0.120488	-0.186918	0.243525	25.9362	1.22791	0							0.123037	-0.711421										0.120419	1.01593	0.243432	25.7454
0.120597	-6.71421	0.243798	22.0453	1.23016	0							0.123201	-6.73304										0.120738	-0.188616	0.244024	25.936	1.2304	0							0.123286	-0.711268										0.120669	1.01377	0.243932	25.7457
0.120847	-6.71537	0.244297	22.0454	1.23266	0							0.12345	-6.7351										0.120987	-0.192433	0.244523	25.9358	1.2329	0							0.123536	-0.711115										0.120918	1.01184	0.244431	25.7459
0.121096	-6.7182	0.244796	22.0455	1.23515	0							0.1237	-6.73584										0.121237	-0.191974	0.245022	25.9357	1.23539	0							0.123785	-0.710962										0.121168	1.00913	0.24493	25.746
0.121345	-6.72144	0.245294	22.0457	1.23765	0							0.123949	-6.73888										0.121487	-0.194166	0.245521	25.9357	1.23789	0							0.124035	-0.710808										0.121417	1.00619	0.245429	25.7462
0.121595	-6.72334	0.245793	22.0459	1.24014	0							0.124198	-6.74084										0.121736	-0.195009	0.246021	25.9358	1.24039	0							0.124284	-0.710655										0.121667	1.00498	0.245928	25.7464
0.121844	-6.72627	0.246292	22.0459	1.24264	0							0.124448	-6.74366										0.121986	-0.196888	0.24652	25.9359	1.24288	0							0.124534	-0.710502										0.121916	1.00585	0.246427	25.7466
0.122094	-6.72652	0.246791	22.0459	1.24513	0							0.124697	-6.74536										0.122235	-0.200424	0.247019	25.936	1.24538	0							0.124784	-0.710348										0.122166	1.00361	0.246926	25.747
0.122343	-6.72878	0.24729	22.046	1.24763	0							0.124947	-6.74639										0.122485	-0.200928	0.247518	25.9361	1.24787	0							0.125033	-0.710196										0.122415	1.0037	0.247425	25.7472
0.122592	-6.73071	0.247788	22.0462	1.25012	0							0.125196	-6.74759										0.122734	-0.198839	0.248017	25.9361	1.25037	0							0.125283	-0.710044										0.122665	1.00257	0.247924	25.7474
0.122842	-6.73295	0.248287	22.0463	1.25262	0							0.125445	-6.74928										0.122984	-0.200008	0.248516	25.9361	1.25286	0							0.125532	-0.709891										0.122914	1.00261	0.248423	25.7477
0.123091	-6.73304	0.248786	22.0464	1.25511	0							0.125695	-6.74985										0.123234	-0.203019	0.249015	25.9361	1.25536	0							0.125782	-0.709739										0.123164	1.00272	0.248922	25.7478
0.123341	-6.7351	0.249285	22.0466	1.25761	0							0.125944	-6.75002										0.123483	-0.203956	0.249514	25.9361	1.25786	0							0.126031	-0.709587										0.123413	0.999595	0.249421	25.7479
0.12359	-6.73584	0.249784	22.0467	1.26011	0							0.126194	-6.75027										0.123733	-0.204814	0.250014	25.9362	1.26035	0							0.126281	-0.709434										0.123663	0.998326	0.24992	25.7482
0.123839	-6.73888	0.250282	22.0468	1.2626	0							0.126443	-6.75061										0.123982	-0.206093	0.250513	25.9363	1.26285	0							0.126531	-0.709282										0.123912	0.998919	0.250419	25.7486
0.124089	-6.74084	0.250781	22.047	1.2651	0							0.126692	-6.75258										0.124232	-0.206431	0.251012	25.9364	1.26534	0							0.12678	-0.70913										0.124162	0.999178	0.250918	25.7488
0.124338	-6.74366	0.25128	22.0472	1.26759	0							0.126942	-6.75317										0.124481	-0.207327	0.251511	25.9364	1.26784	0							0.12703	-0.708977										0.124411	1.00158	0.251417	25.7489
0.124588	-6.74536	0.251779	22.0474	1.27009	0							0.127191	-6.75607										0.124731	-0.206617	0.25201	25.9364	1.27034	0							0.127279	-0.708825										0.124661	0.999553	0.251916	25.7491
0.124837	-6.74639	0.252277	22.0475	1.27258	0							0.127441	-6.75795										0.12498	-0.208389	0.252509	25.9363	1.27283	0							0.127529	-0.708521										0.12491	0.997007	0.252415	25.7493
0.125086	-6.74759	0.252776	22.0476	1.27508	0							0.12769	-6.75746										0.12523	-0.210422	0.253008	25.9364	1.27533	0							0.127778	-0.708216										0.12516	0.996213	0.252914	25.7496
0.125336	-6.74928	0.253275	22.0477	1.27757	0							0.127939	-6.76137										0.12548	-0.211936	0.253508	25.9364	1.27782	0							0.128028	-0.707912										0.125409	0.996288	0.253413	25.7499
0.125585	-6.74985	0.253774	22.0478	1.28007	0							0.128189	-6.76344										0.125729	-0.212369	0.254007	25.9364	1.28032	0							0.128277	-0.707608										0.125659	0.995339	0.253912	25.7501
0.125835	-6.75002	0.254273	22.048	1.28256	0							0.128438	-6.76473										0.125979	-0.212277	0.254506	25.9364	1.28282	0							0.128527	-0.707304										0.125909	0.993969	0.254411	25.7504
0.126084	-6.75027	0.254771	22.0481	1.28506	0							0.128688	-6.76693										0.126228	-0.215632	0.255005	25.9364	1.28531	0							0.128777	-0.706999										0.126158	0.993582	0.25491	25.7505
0.126333	-6.75061	0.25527	22.0482	1.28756	0							0.128937	-6.76684										0.126478	-0.214972	0.255504	25.9364	1.28781	0							0.129026	-0.706695										0.126408	0.995029	0.255409	25.7507
0.126583	-6.75258	0.255769	22.0483	1.29005	0							0.129186	-6.76899										0.126727	-0.215508	0.256003	25.9364	1.2903	0							0.129276	-0.706391										0.126657	0.994862	0.255908	25.7509
0.126832	-6.75317	0.256268	22.0485	1.29255	0							0.129436	-6.77079										0.126977	-0.216896	0.256502	25.9364	1.2928	0							0.129525	-0.706086										0.126907	0.995854	0.256407	25.7511
0.127082	-6.75607	0.256767	22.0486	1.29504	0							0.129685	-6.77104										0.127227	-0.215693	0.257001	25.9364	1.2953	0							0.129775	-0.705782										0.127156	0.996267	0.256907	25.7511
0.127331	-6.75795	0.257265	22.0487	1.29754	0							0.129934	-6.77357										0.127476	-0.217683	0.257501	25.9364	1.29779	0							0.130024	-0.705633										0.127406	0.995734	0.257406	25.7513
0.12758	-6.75746	0.257764	22.049	1.30003	0							0.130184	-6.77454										0.127726	-0.215615	0.258	25.9364	1.30029	0							0.130274	-0.705483										0.127655	0.995036	0.257905	25.7516
0.12783	-6.76137	0.258263	22.0493	1.30253	0							0.130433	-6.77563										0.127975	-0.214798	0.258499	25.9364	1.30278	0							0.130524	-0.705334										0.127905	0.994718	0.258404	25.7517
0.128079	-6.76344	0.258762	22.0494	1.30502	0							0.130683	-6.77719										0.128225	-0.214608	0.258998	25.9364	1.30528	0							0.130773	-0.705184										0.128154	0.99287	0.258903	25.7518
0.128329	-6.76473	0.259261	22.0496	1.30752	0							0.130932	-6.78034										0.128474	-0.214173	0.259497	25.9364	1.30777	0							0.131023	-0.705035										0.128404	0.992814	0.259402	25.7521
0.128578	-6.76693	0.259759	22.0498	1.31001	0							0.131181	-6.78189										0.128724	-0.213535	0.259996	25.9363	1.31027	0							0.131272	-0.704885										0.128653	0.992005	0.259901	25.7524
0.128827	-6.76684	0.260258	22.0499	1.31251	0							0.131431	-6.7851										0.128974	-0.215495	0.260495	25.9362	1.31277	0							0.131522	-0.704736										0.128903	0.991777	0.2604	25.7525
0.129077	-6.76899	0.260757	22.05	1.31501	0							0.13168	-6.78447										0.129223	-0.216978	0.260995	25.9362	1.31526	0							0.131771	-0.704587										0.129152	0.992281	0.260899	25.7527
0.129326	-6.77079	0.261256	22.0501	1.3175	0							0.13193	-6.78632										0.129473	-0.216118	0.261494	25.9361	1.31776	0							0.132021	-0.704437										0.129402	0.990923	0.261398	25.7529
0.129575	-6.77104	0.261754	22.0503	1.32	0							0.132179	-6.79076										0.129722	-0.215272	0.261993	25.936	1.32025	0							0.132271	-0.704288										0.129651	0.990575	0.261897	25.753
0.129825	-6.77357	0.262253	22.0505	1.32249	0							0.132428	-6.79383										0.129972	-0.217271	0.262492	25.936	1.32275	0							0.13252	-0.70399										0.129901	0.991785	0.262396	25.7532
0.130074	-6.77454	0.262752	22.0507	1.32499	0							0.132678	-6.79553										0.130221	-0.216928	0.262991	25.936	1.32525	0							0.13277	-0.703691										0.13015	0.992052	0.262895	25.7534
0.130324	-6.77563	0.263251	22.0508	1.32748	0							0.132927	-6.79674										0.130471	-0.218384	0.26349	25.9359	1.32774	0							0.133019	-0.703393										0.1304	0.992549	0.263394	25.7536
0.130573	-6.77719	0.26375	22.051	1.32998	0							0.133177	-6.79787										0.130721	-0.220949	0.263989	25.9361	1.33024	0							0.133269	-0.703095										0.130649	0.99259	0.263893	25.7537
0.130822	-6.78034	0.264248	22.0511	1.33247	0							0.133426	-6.79965										0.13097	-0.223586	0.264489	25.936	1.33273	0							0.133518	-0.702797										0.130899	0.991675	0.264392	25.7539
0.131072	-6.78189	0.264747	22.0512	1.33497	0							0.133675	-6.80275										0.13122	-0.226171	0.264988	25.9359	1.33523	0							0.133768	-0.702499										0.131148	0.991891	0.264891	25.7541
0.131321	-6.7851	0.265246	22.0514	1.33746	0							0.133925	-6.80518										0.131469	-0.224404	0.265487	25.936	1.33772	0							0.134018	-0.7022										0.131398	0.993185	0.26539	25.7542
0.131571	-6.78447	0.265745	22.0516	1.33996	0							0.134174	-6.80572										0.131719	-0.224333	0.265986	25.9358	1.34022	0							0.134267	-0.701902										0.131647	0.992737	0.265889	25.7543
0.13182	-6.78632	0.266244	22.0518	1.34246	0							0.134424	-6.80616										0.131968	-0.224702	0.266485	25.936	1.34272	0							0.134517	-0.701604										0.131897	0.990192	0.266388	25.7545
0.132069	-6.79076	0.266742	22.0519	1.34495	0							0.134673	-6.80775										0.132218	-0.22523	0.266984	25.936	1.34521	0							0.134766	-0.701306										0.132147	0.988976	0.266887	25.7547
0.132319	-6.79383	0.267241	22.0521	1.34745	0							0.134922	-6.80841										0.132467	-0.226598	0.267483	25.9359	1.34771	0							0.135016	-0.70116										0.132396	0.989188	0.267386	25.7548
0.132568	-6.79553	0.26774	22.0522	1.34994	0							0.135172	-6.81004										0.132717	-0.226417	0.267982	25.9359	1.3502	0							0.135265	-0.701013										0.132646	0.987909	0.267885	25.7549
0.132818	-6.79674	0.268239	22.0523	1.35244	0							0.135421	-6.81171										0.132967	-0.225795	0.268482	25.9357	1.3527	0							0.135515	-0.700867										0.132895	0.987231	0.268384	25.7552
0.133067	-6.79787	0.268738	22.0524	1.35493	0							0.135671	-6.81479										0.133216	-0.225272	0.268981	25.9356	1.35519	0							0.135765	-0.700721										0.133145	0.985845	0.268883	25.7554
0.133316	-6.79965	0.269236	22.0525	1.35743	0							0.13592	-6.81728										0.133466	-0.226946	0.26948	25.9355	1.35769	0							0.136014	-0.700574										0.133394	0.983454	0.269383	25.7556
0.133566	-6.80275	0.269735	22.0526	1.35992	0							0.136169	-6.82023										0.133715	-0.227987	0.269979	25.9355	1.36019	0							0.136264	-0.700428										0.133644	0.98292	0.269882	25.7558
0.133815	-6.80518	0.270234	22.0527	1.36242	0							0.136419	-6.82338										0.133965	-0.230064	0.270478	25.9353	1.36268	0							0.136513	-0.700282										0.133893	0.983307	0.270381	25.756
0.134065	-6.80572	0.270733	22.0528	1.36492	0							0.136668	-6.82519										0.134214	-0.232137	0.270977	25.9354	1.36518	0							0.136763	-0.700135										0.134143	0.983389	0.27088	25.7562
0.134314	-6.80616	0.271231	22.0528	1.36741	0							0.136918	-6.82847										0.134464	-0.231543	0.271476	25.9353	1.36767	0							0.137012	-0.699989										0.134392	0.984325	0.271379	25.7565
0.134563	-6.80775	0.27173	22.0528	1.36991	0							0.137167	-6.82933										0.134714	-0.233236	0.271976	25.9352	1.37017	0							0.137262	-0.699843										0.134642	0.985843	0.271878	25.7568
0.134813	-6.80841	0.272229	22.053	1.3724	0							0.137416	-6.83091										0.134963	-0.234368	0.272475	25.9352	1.37267	0							0.137511	-0.699551										0.134891	0.986358	0.272377	25.7573
0.135062	-6.81004	0.272728	22.0531	1.3749	0							0.137666	-6.83216										0.135213	-0.234319	0.272974	25.9352	1.37516	0							0.137761	-0.699259										0.135141	0.986196	0.272876	25.7576
0.135312	-6.81171	0.273227	22.0533	1.37739	0							0.137915	-6.83755										0.135462	-0.232896	0.273473	25.9353	1.37766	0							0.138011	-0.698967										0.13539	0.985623	0.273375	25.7578
0.135561	-6.81479	0.273725	22.0534	1.37989	0							0.138164	-6.83812										0.135712	-0.233132	0.273972	25.9353	1.38015	0							0.13826	-0.698676										0.13564	0.985263	0.273874	25.7581
0.13581	-6.81728	0.274224	22.0535	1.38238	0							0.138414	-6.83888										0.135961	-0.235549	0.274471	25.9352	1.38265	0							0.13851	-0.698384										0.135889	0.984454	0.274373	25.7583
0.13606	-6.82023	0.274723	22.0536	1.38488	0							0.138663	-6.83939										0.136211	-0.234844	0.27497	25.9349	1.38515	0							0.138759	-0.698092										0.136139	0.983295	0.274872	25.7586
0.136309	-6.82338	0.275222	22.0537	1.38737	0							0.138913	-6.84256										0.136461	-0.236452	0.275469	25.9347	1.38764	0							0.139009	-0.6978										0.136388	0.983748	0.275371	25.7587
0.136559	-6.82519	0.275721	22.0539	1.38987	0							0.139162	-6.84301										0.13671	-0.23683	0.275969	25.9346	1.39014	0							0.139258	-0.697509										0.136638	0.98314	0.27587	25.7588
0.136808	-6.82847	0.276219	22.0541	1.39237	0							0.139411	-6.84571										0.13696	-0.237101	0.276468	25.9346	1.39263	0							0.139508	-0.697217										0.136887	0.979967	0.276369	25.7588
0.137057	-6.82933	0.276718	22.0542	1.39486	0							0.139661	-6.84789										0.137209	-0.237288	0.276967	25.9346	1.39513	0							0.139758	-0.696925										0.137137	0.978842	0.276868	25.7589
0.137307	-6.83091	0.277217	22.0543	1.39736	0							0.13991	-6.84885										0.137459	-0.236531	0.277466	25.9345	1.39762	0							0.140007	-0.696782										0.137386	0.978286	0.277367	25.759
0.137556	-6.83216	0.277716	22.0543	1.39985	0							0.14016	-6.85013										0.137708	-0.239052	0.277965	25.9344	1.40012	0							0.140257	-0.696639										0.137636	0.978064	0.277866	25.7592
0.137805	-6.83755	0.278215	22.0544	1.40235	0							0.140409	-6.84953										0.137958	-0.238661	0.278464	25.9345	1.40262	0							0.140506	-0.696496										0.137885	0.977147	0.278365	25.7593
0.138055	-6.83812	0.278713	22.0545	1.40484	0							0.140658	-6.85084										0.138208	-0.239316	0.278963	25.9345	1.40511	0							0.140756	-0.696353										0.138135	0.979646	0.278864	25.7594
0.138304	-6.83888	0.279212	22.0545	1.40734	0							0.140908	-6.85251										0.138457	-0.23998	0.279463	25.9344	1.40761	0							0.141005	-0.69621										0.138385	0.979796	0.279363	25.7595
0.138554	-6.83939	0.279711	22.0546	1.40983	0							0.141157	-6.85246										0.138707	-0.23954	0.279962	25.9343	1.4101	0							0.141255	-0.696067										0.138634	0.97873	0.279862	25.7596
0.138803	-6.84256	0.28021	22.0547	1.41233	0							0.141407	-6.85554										0.138956	-0.240917	0.280461	25.9342	1.4126	0							0.141505	-0.695924										0.138884	0.978613	0.280361	25.7597
0.139052	-6.84301	0.280708	22.0547	1.41482	0							0.141656	-6.85827										0.139206	-0.240935	0.28096	25.9341	1.41509	0							0.141754	-0.695781										0.139133	0.977315	0.28086	25.7598
0.139302	-6.84571	0.281207	22.0547	1.41732	0							0.141905	-6.85936										0.139455	-0.240885	0.281459	25.9341	1.41759	0							0.142004	-0.695638										0.139383	0.976497	0.281359	25.7599
0.139551	-6.84789	0.281706	22.0548	1.41982	0							0.142155	-6.85929										0.139705	-0.24016	0.281958	25.934	1.42009	0							0.142253	-0.695494										0.139632	0.976933	0.281859	25.7599
0.139801	-6.84885	0.282205	22.0548	1.42231	0							0.142404	-6.86012										0.139955	-0.239809	0.282457	25.9339	1.42258	0							0.142503	-0.695352										0.139882	0.976532	0.282358	25.7599
0.14005	-6.85013	0.282704	22.0549	1.42481	0							0.142654	-6.85875										0.140204	-0.241919	0.282956	25.9337	1.42508	0							0.142752	-0.695211										0.140131	0.976114	0.282857	25.7599
0.140299	-6.84953	0.283202	22.0551	1.4273	0							0.142903	-6.85948										0.140454	-0.241635	0.283456	25.9335	1.42758	0							0.143002	-0.695069										0.140381	0.976011	0.283356	25.7599
0.140549	-6.85084	0.283701	22.0552	1.4298	0							0.143152	-6.85916										0.140703	-0.243124	0.283955	25.9333	1.43007	0							0.143252	-0.694927										0.14063	0.975647	0.283855	25.76
0.140798	-6.85251	0.2842	22.0552	1.43229	0							0.143402	-6.86099										0.140953	-0.242869	0.284454	25.9331	1.43257	0							0.143501	-0.694785										0.14088	0.975941	0.284354	25.76
0.141048	-6.85246	0.284699	22.0553	1.43479	0							0.143651	-6.86183										0.141202	-0.243719	0.284953	25.933	1.43506	0							0.143751	-0.694643										0.141129	0.975254	0.284853	25.76
0.141297	-6.85554	0.285198	22.0554	1.43728	0							0.143901	-6.86319										0.141452	-0.244362	0.285452	25.9329	1.43756	0							0.144	-0.694501										0.141379	0.975738	0.285352	25.7599
0.141546	-6.85827	0.285696	22.0555	1.43978	0							0.14415	-6.86418										0.141701	-0.244436	0.285951	25.9329	1.44005	0							0.14425	-0.694359										0.141628	0.975006	0.285851	25.76
0.141796	-6.85936	0.286195	22.0555	1.44227	0							0.144399	-6.86455										0.141951	-0.24627	0.28645	25.9329	1.44255	0							0.144499	-0.694217										0.141878	0.975328	0.28635	25.7601
0.142045	-6.85929	0.286694	22.0555	1.44477	0							0.144649	-6.86599										0.142201	-0.246878	0.28695	25.9329	1.44505	0							0.144749	-0.694075										0.142127	0.977262	0.286849	25.7601
0.142295	-6.86012	0.287193	22.0556	1.44727	0							0.144898	-6.86739										0.14245	-0.249554	0.287449	25.9328	1.44754	0							0.144998	-0.693792										0.142377	0.977889	0.287348	25.7601
0.142544	-6.85875	0.287692	22.0557	1.44976	0							0.145148	-6.86653										0.1427	-0.249874	0.287948	25.9328	1.45004	0							0.145248	-0.693509										0.142626	0.977002	0.287847	25.7602
0.142793	-6.85948	0.28819	22.0558	1.45226	0							0.145397	-6.86733										0.142949	-0.249255	0.288447	25.9327	1.45253	0							0.145498	-0.693227										0.142876	0.978052	0.288346	25.7604
0.143043	-6.85916	0.288689	22.0559	1.45475	0							0.145646	-6.8697										0.143199	-0.248781	0.288946	25.9326	1.45503	0							0.145747	-0.692944										0.143125	0.979302	0.288845	25.7604
0.143292	-6.86099	0.289188	22.056	1.45725	0							0.145896	-6.87205										0.143448	-0.249559	0.289445	25.9323	1.45752	0							0.145997	-0.692661										0.143375	0.978783	0.289344	25.7604
0.143542	-6.86183	0.289687	22.056	1.45974	0							0.146145	-6.87303										0.143698	-0.248594	0.289944	25.9321	1.46002	0							0.146246	-0.692378										0.143624	0.977727	0.289843	25.7603
0.143791	-6.86319	0.290185	22.0561	1.46224	0							0.146395	-6.87519										0.143948	-0.248367	0.290443	25.9319	1.46252	0							0.146496	-0.692096										0.143874	0.97626	0.290342	25.7602
0.14404	-6.86418	0.290684	22.0562	1.46473	0							0.146644	-6.87858										0.144197	-0.248677	0.290943	25.9319	1.46501	0							0.146745	-0.691813										0.144123	0.977883	0.290841	25.7603
0.14429	-6.86455	0.291183	22.0562	1.46723	0							0.146893	-6.87998										0.144447	-0.248491	0.291442	25.9318	1.46751	0							0.146995	-0.69153										0.144373	0.979461	0.29134	25.7605
0.144539	-6.86599	0.291682	22.0563	1.46972	0							0.147143	-6.88292										0.144696	-0.249902	0.291941	25.9318	1.47	0							0.147245	-0.691247										0.144623	0.97876	0.291839	25.7605
0.144789	-6.86739	0.292181	22.0564	1.47222	0							0.147392	-6.88526										0.144946	-0.250963	0.29244	25.9318	1.4725	0							0.147494	-0.690969										0.144872	0.97908	0.292338	25.7605
0.145038	-6.86653	0.292679	22.0565	1.47472	0							0.147641	-6.885										0.145195	-0.252455	0.292939	25.9317	1.475	0							0.147744	-0.690691										0.145122	0.97975	0.292837	25.7603
0.145287	-6.86733	0.293178	22.0566	1.47721	0							0.147891	-6.88501										0.145445	-0.254604	0.293438	25.9316	1.47749	0							0.147993	-0.690413										0.145371	0.98112	0.293336	25.7602
0.145537	-6.8697	0.293677	22.0566	1.47971	0							0.14814	-6.88524										0.145695	-0.256336	0.293937	25.9316	1.47999	0							0.148243	-0.690135										0.145621	0.982851	0.293836	25.7602
0.145786	-6.87205	0.294176	22.0567	1.4822	0							0.14839	-6.88577										0.145944	-0.256166	0.294437	25.9316	1.48248	0							0.148492	-0.689857										0.14587	0.982968	0.294335	25.7602
0.146036	-6.87303	0.294675	22.0569	1.4847	0							0.148639	-6.88765										0.146194	-0.256912	0.294936	25.9315	1.48498	0							0.148742	-0.689579										0.14612	0.983104	0.294834	25.76
0.146285	-6.87519	0.295173	22.0569	1.48719	0							0.148888	-6.88987										0.146443	-0.256296	0.295435	25.9314	1.48748	0							0.148992	-0.689301										0.146369	0.982392	0.295333	25.76
0.146534	-6.87858	0.295672	22.0569	1.48969	0							0.149138	-6.8897										0.146693	-0.25838	0.295934	25.9314	1.48997	0							0.149241	-0.689023										0.146619	0.98112	0.295832	25.7599
0.146784	-6.87998	0.296171	22.0569	1.49218	0							0.149387	-6.89008										0.146942	-0.259819	0.296433	25.9313	1.49247	0							0.149491	-0.688745										0.146868	0.980145	0.296331	25.7599
0.147033	-6.88292	0.29667	22.0569	1.49468	0							0.149637	-6.89032										0.147192	-0.261206	0.296932	25.9312	1.49496	0							0.14974	-0.688467										0.147118	0.980108	0.29683	25.7599
0.147282	-6.88526	0.297168	22.0569	1.49717	0							0.149886	-6.89131										0.147442	-0.262089	0.297431	25.931	1.49746	0							0.14999	-0.688331										0.147367	0.979241	0.297329	25.7599
0.147532	-6.885	0.297667	22.0569	1.49967	0							0.150135	-6.89236										0.147691	-0.263244	0.297931	25.931	1.49995	0							0.150239	-0.688194										0.147617	0.979188	0.297828	25.7598
0.147781	-6.88501	0.298166	22.057	1.50217	0							0.150385	-6.89379										0.147941	-0.265902	0.29843	25.931	1.50245	0							0.150489	-0.688058										0.147866	0.978081	0.298327	25.7597
0.148031	-6.88524	0.298665	22.057	1.50466	0							0.150634	-6.8965										0.14819	-0.266958	0.298929	25.9311	1.50495	0							0.150739	-0.687922										0.148116	0.976249	0.298826	25.7597
0.14828	-6.88577	0.299164	22.057	1.50716	0							0.150884	-6.89747										0.14844	-0.265623	0.299428	25.9311	1.50744	0							0.150988	-0.687786										0.148365	0.974447	0.299325	25.7597
0.148529	-6.88765	0.299662	22.0571	1.50965	0							0.151133	-6.89943										0.148689	-0.262608	0.299927	25.9311	1.50994	0							0.151238	-0.68765										0.148615	0.974153	0.299824	25.7598
0.148779	-6.88987	0.300161	22.0571	1.51215	0							0.151382	-6.90117										0.148939	-0.262007	0.300426	25.931	1.51243	0							0.151487	-0.687514										0.148864	0.97416	0.300323	25.7598
0.149028	-6.8897	0.30066	22.0572	1.51464	0							0.151632	-6.90313										0.149188	-0.263154	0.300925	25.931	1.51493	0							0.151737	-0.687377										0.149114	0.971485	0.300822	25.7598
0.149278	-6.89008	0.301159	22.0572	1.51714	0							0.151881	-6.90176										0.149438	-0.262512	0.301424	25.9309	1.51743	0							0.151986	-0.687241										0.149363	0.970005	0.301321	25.7598
0.149527	-6.89032	0.301658	22.0572	1.51963	0							0.152131	-6.90053										0.149688	-0.262218	0.301924	25.9308	1.51992	0							0.152236	-0.687105										0.149613	0.968678	0.30182	25.7598
0.149776	-6.89131	0.302156	22.0572	1.52213	0							0.15238	-6.90279										0.149937	-0.263303	0.302423	25.9308	1.52242	0							0.152486	-0.686834										0.149862	0.968406	0.302319	25.7599
0.150026	-6.89236	0.302655	22.0572	1.52462	0							0.152629	-6.90411										0.150187	-0.26365	0.302922	25.9308	1.52491	0							0.152735	-0.686563										0.150112	0.96848	0.302818	25.7598
0.150275	-6.89379	0.303154	22.0572	1.52712	0							0.152879	-6.90412										0.150436	-0.265611	0.303421	25.9307	1.52741	0							0.152985	-0.686292										0.150361	0.96679	0.303317	25.7597
0.150525	-6.8965	0.303653	22.0572	1.52962	0							0.153128	-6.90456										0.150686	-0.266506	0.30392	25.9306	1.52991	0							0.153234	-0.686021										0.150611	0.962872	0.303816	25.7597
0.150774	-6.89747	0.304152	22.0572	1.53211	0							0.153378	-6.90514										0.150935	-0.266827	0.304419	25.9305	1.5324	0							0.153484	-0.68575										0.150861	0.963268	0.304315	25.7597
0.151023	-6.89943	0.30465	22.0571	1.53461	0							0.153627	-6.90674										0.151185	-0.266169	0.304918	25.9304	1.5349	0							0.153733	-0.685479										0.15111	0.963534	0.304814	25.7599
0.151273	-6.90117	0.305149	22.057	1.5371	0							0.153876	-6.90767										0.151435	-0.265304	0.305418	25.9303	1.53739	0							0.153983	-0.685208										0.15136	0.9634	0.305313	25.7599
0.151522	-6.90313	0.305648	22.057	1.5396	0							0.154126	-6.90804										0.151684	-0.264315	0.305917	25.9302	1.53989	0							0.154232	-0.684938										0.151609	0.963627	0.305812	25.7599
0.151772	-6.90176	0.306147	22.057	1.54209	0							0.154375	-6.91071										0.151934	-0.264512	0.306416	25.9302	1.54238	0							0.154482	-0.684667										0.151859	0.962927	0.306312	25.7599
0.152021	-6.90053	0.306645	22.0571	1.54459	0							0.154625	-6.91241										0.152183	-0.265003	0.306915	25.9301	1.54488	0							0.154732	-0.684396										0.152108	0.96163	0.306811	25.7599
0.15227	-6.90279	0.307144	22.0572	1.54708	0							0.154874	-6.91277										0.152433	-0.265658	0.307414	25.93	1.54738	0							0.154981	-0.684263										0.152358	0.960178	0.30731	25.7601
0.15252	-6.90411	0.307643	22.0572	1.54958	0							0.155123	-6.91387										0.152682	-0.265957	0.307913	25.9299	1.54987	0							0.155231	-0.68413										0.152607	0.959984	0.307809	25.7603
0.152769	-6.90412	0.308142	22.0573	1.55208	0							0.155373	-6.91587										0.152932	-0.265577	0.308412	25.9298	1.55237	0							0.15548	-0.683998										0.152857	0.960255	0.308308	25.7605
0.153019	-6.90456	0.308641	22.0572	1.55457	0							0.155622	-6.91765										0.153182	-0.265759	0.308911	25.9297	1.55486	0							0.15573	-0.683865										0.153106	0.960359	0.308807	25.7605
0.153268	-6.90514	0.309139	22.0572	1.55707	0							0.155871	-6.91973										0.153431	-0.265341	0.309411	25.9297	1.55736	0							0.155979	-0.683733										0.153356	0.958931	0.309306	25.7606
0.153517	-6.90674	0.309638	22.0572	1.55956	0							0.156121	-6.92313										0.153681	-0.264644	0.30991	25.9296	1.55985	0							0.156229	-0.6836										0.153605	0.959612	0.309805	25.7606
0.153767	-6.90767	0.310137	22.0572	1.56206	0							0.15637	-6.92598										0.15393	-0.265735	0.310409	25.9295	1.56235	0							0.156479	-0.683468										0.153855	0.959249	0.310304	25.7607
0.154016	-6.90804	0.310636	22.0573	1.56455	0							0.15662	-6.92556										0.15418	-0.265897	0.310908	25.9294	1.56485	0							0.156728	-0.683335										0.154104	0.960137	0.310803	25.7609
0.154266	-6.91071	0.311135	22.0573	1.56705	0							0.156869	-6.92477										0.154429	-0.265065	0.311407	25.9292	1.56734	0							0.156978	-0.683202										0.154354	0.964067	0.311302	25.7609
0.154515	-6.91241	0.311633	22.0573	1.56954	0							0.157118	-6.92482										0.154679	-0.267572	0.311906	25.929	1.56984	0							0.157227	-0.68307										0.154603	0.964175	0.311801	25.761
0.154764	-6.91277	0.312132	22.0574	1.57204	0							0.157368	-6.92518										0.154929	-0.270357	0.312405	25.9289	1.57233	0							0.157477	-0.682806										0.154853	0.962508	0.3123	25.761
0.155014	-6.91387	0.312631	22.0574	1.57454	0							0.157617	-6.92695										0.155178	-0.272358	0.312905	25.9288	1.57483	0							0.157726	-0.682542										0.155102	0.960443	0.312799	25.761
0.155263	-6.91587	0.31313	22.0575	1.57703	0							0.157867	-6.92868										0.155428	-0.273485	0.313404	25.9286	1.57733	0							0.157976	-0.682279										0.155352	0.961079	0.313298	25.7611
0.155512	-6.91765	0.313629	22.0576	1.57953	0							0.158116	-6.92989										0.155677	-0.27518	0.313903	25.9284	1.57982	0							0.158226	-0.682015										0.155601	0.959616	0.313797	25.7612
0.155762	-6.91973	0.314127	22.0577	1.58202	0							0.158365	-6.93048										0.155927	-0.276241	0.314402	25.9283	1.58232	0							0.158475	-0.681751										0.155851	0.961144	0.314296	25.7612
0.156011	-6.92313	0.314626	22.0577	1.58452	0							0.158615	-6.93001										0.156176	-0.276861	0.314901	25.9283	1.58481	0							0.158725	-0.681488										0.1561	0.962254	0.314795	25.7613
0.156261	-6.92598	0.315125	22.0577	1.58701	0							0.158864	-6.93063										0.156426	-0.277457	0.3154	25.9283	1.58731	0							0.158974	-0.681224										0.15635	0.961375	0.315294	25.7613
0.15651	-6.92556	0.315624	22.0577	1.58951	0							0.159114	-6.93385										0.156676	-0.27768	0.315899	25.9282	1.5898	0							0.159224	-0.68096										0.156599	0.959393	0.315793	25.7614
0.156759	-6.92477	0.316122	22.0577	1.592	0							0.159363	-6.93632										0.156925	-0.277976	0.316398	25.9281	1.5923	0							0.159473	-0.680697										0.156849	0.959196	0.316292	25.7615
0.157009	-6.92482	0.316621	22.0577	1.5945	0							0.159612	-6.93544										0.157175	-0.278532	0.316898	25.928	1.5948	0							0.159723	-0.680433										0.157099	0.958455	0.316791	25.7616
0.157258	-6.92518	0.31712	22.0577	1.59699	0							0.159862	-6.9348										0.157424	-0.278956	0.317397	25.9278	1.59729	0							0.159973	-0.680304										0.157348	0.957997	0.31729	25.7617
0.157508	-6.92695	0.317619	22.0578	1.59949	0							0.160111	-6.93632										0.157674	-0.280363	0.317896	25.9276	1.59979	0							0.160222	-0.680175										0.157598	0.955859	0.317789	25.7618
0.157757	-6.92868	0.318118	22.0578	1.60198	0							0.160361	-6.93771										0.157923	-0.281818	0.318395	25.9274	1.60228	0							0.160472	-0.680046										0.157847	0.954577	0.318288	25.7619
0.158006	-6.92989	0.318616	22.0578	1.60448	0							0.16061	-6.93978										0.158173	-0.281957	0.318894	25.9273	1.60478	0							0.160721	-0.679917										0.158097	0.954118	0.318788	25.7619
0.158256	-6.93048	0.319115	22.0578	1.60698	0							0.160859	-6.94281										0.158422	-0.28277	0.319393	25.9271	1.60728	0							0.160971	-0.679788										0.158346	0.954286	0.319287	25.762
0.158505	-6.93001	0.319614	22.0578	1.60947	0							0.161109	-6.94359										0.158672	-0.283062	0.319892	25.9271	1.60977	0							0.16122	-0.679659										0.158596	0.955816	0.319786	25.7621
0.158755	-6.93063	0.320113	22.0578	1.61197	0							0.161358	-6.94416										0.158922	-0.284271	0.320392	25.927	1.61227	0							0.16147	-0.67953										0.158845	0.957003	0.320285	25.7622
0.159004	-6.93385	0.320612	22.0578	1.61446	0							0.161608	-6.94478										0.159171	-0.285558	0.320891	25.9269	1.61476	0							0.16172	-0.679401										0.159095	0.956563	0.320784	25.7624
0.159253	-6.93632	0.32111	22.0577	1.61696	0							0.161857	-6.94461										0.159421	-0.285762	0.32139	25.9269	1.61726	0							0.161969	-0.679272										0.159344	0.957144	0.321283	25.7625
0.159503	-6.93544	0.321609	22.0576	1.61945	0							0.162106	-6.9453										0.15967	-0.286143	0.321889	25.9269	1.61976	0							0.162219	-0.679143										0.159594	0.957605	0.321782	25.7626
0.159752	-6.9348	0.322108	22.0575	1.62195	0							0.162356	-6.94546										0.15992	-0.287006	0.322388	25.9269	1.62225	0							0.162468	-0.678887										0.159843	0.954327	0.322281	25.7628
0.160002	-6.93632	0.322607	22.0574	1.62444	0							0.162605	-6.94607										0.160169	-0.286566	0.322887	25.9268	1.62475	0							0.162718	-0.678631										0.160093	0.952313	0.32278	25.7629
0.160251	-6.93771	0.323106	22.0574	1.62694	0							0.162855	-6.94837										0.160419	-0.286575	0.323386	25.9267	1.62724	0							0.162967	-0.678375										0.160342	0.950302	0.323279	25.7631
0.1605	-6.93978	0.323604	22.0574	1.62943	0							0.163104	-6.95021										0.160669	-0.287314	0.323886	25.9267	1.62974	0							0.163217	-0.678118										0.160592	0.946071	0.323778	25.7633
0.16075	-6.94281	0.324103	22.0574	1.63193	0							0.163353	-6.95132										0.160918	-0.286785	0.324385	25.9267	1.63224	0							0.163466	-0.677862										0.160841	0.944965	0.324277	25.7633
0.160999	-6.94359	0.324602	22.0574	1.63443	0							0.163603	-6.95215										0.161168	-0.286584	0.324884	25.9267	1.63473	0							0.163716	-0.677606										0.161091	0.944532	0.324776	25.7633
0.161249	-6.94416	0.325101	22.0574	1.63692	0							0.163852	-6.95249										0.161417	-0.285488	0.325383	25.9267	1.63723	0							0.163966	-0.677349										0.16134	0.945038	0.325275	25.7633
0.161498	-6.94478	0.325599	22.0574	1.63942	0							0.164102	-6.95264										0.161667	-0.284798	0.325882	25.9264	1.63972	0							0.164215	-0.677093										0.16159	0.94377	0.325774	25.7635
0.161747	-6.94461	0.326098	22.0575	1.64191	0							0.164351	-6.9536										0.161916	-0.285543	0.326381	25.9262	1.64222	0							0.164465	-0.676837										0.161839	0.945236	0.326273	25.7637
0.161997	-6.9453	0.326597	22.0575	1.64441	0							0.1646	-6.9527										0.162166	-0.286083	0.32688	25.9261	1.64471	0							0.164714	-0.67658										0.162089	0.944847	0.326772	25.7639
0.162246	-6.94546	0.327096	22.0575	1.6469	0							0.16485	-6.95323										0.162416	-0.287397	0.327379	25.926	1.64721	0							0.164964	-0.676329										0.162338	0.945297	0.327271	25.7641
0.162496	-6.94607	0.327595	22.0576	1.6494	0							0.165099	-6.95339										0.162665	-0.288671	0.327879	25.9258	1.64971	0							0.165213	-0.676078										0.162588	0.945132	0.32777	25.7642
0.162745	-6.94837	0.328093	22.0576	1.65189	0							0.165348	-6.95276										0.162915	-0.289489	0.328378	25.9258	1.6522	0							0.165463	-0.675826										0.162837	0.946143	0.328269	25.7643
0.162994	-6.95021	0.328592	22.0576	1.65439	0							0.165598	-6.95262										0.163164	-0.289666	0.328877	25.9258	1.6547	0							0.165713	-0.675575										0.163087	0.947311	0.328768	25.7644
0.163244	-6.95132	0.329091	22.0576	1.65688	0							0.165847	-6.95472										0.163414	-0.288673	0.329376	25.9258	1.65719	0							0.165962	-0.675324										0.163337	0.948032	0.329267	25.7644
0.163493	-6.95215	0.32959	22.0576	1.65938	0							0.166097	-6.95648										0.163663	-0.288405	0.329875	25.9258	1.65969	0							0.166212	-0.675072										0.163586	0.947529	0.329766	25.7646
0.163743	-6.95249	0.330089	22.0576	1.66188	0							0.166346	-6.95828										0.163913	-0.287862	0.330374	25.9258	1.66219	0							0.166461	-0.674821										0.163836	0.948302	0.330265	25.7646
0.163992	-6.95264	0.330587	22.0576	1.66437	0							0.166595	-6.95934										0.164163	-0.288015	0.330873	25.9257	1.66468	0							0.166711	-0.67457										0.164085	0.947444	0.330764	25.7648
0.164241	-6.9536	0.331086	22.0576	1.66687	0							0.166845	-6.95743										0.164412	-0.289322	0.331372	25.9255	1.66718	0							0.16696	-0.674318										0.164335	0.945444	0.331264	25.7649
0.164491	-6.9527	0.331585	22.0576	1.66936	0							0.167094	-6.95569										0.164662	-0.29091	0.331872	25.9255	1.66967	0							0.16721	-0.674067										0.164584	0.947343	0.331763	25.7651
0.16474	-6.95323	0.332084	22.0575	1.67186	0							0.167344	-6.95606										0.164911	-0.291529	0.332371	25.9255	1.67217	0							0.16746	-0.673821										0.164834	0.947412	0.332262	25.7652
0.164989	-6.95339	0.332583	22.0574	1.67435	0							0.167593	-6.95629										0.165161	-0.291715	0.33287	25.9254	1.67466	0							0.167709	-0.673574										0.165083	0.945096	0.332761	25.7653
0.165239	-6.95276	0.333081	22.0574	1.67685	0							0.167842	-6.957										0.16541	-0.292242	0.333369	25.9252	1.67716	0							0.167959	-0.673328										0.165333	0.945624	0.33326	25.7655
0.165488	-6.95262	0.33358	22.0574	1.67934	0							0.168092	-6.95863										0.16566	-0.293222	0.333868	25.9249	1.67966	0							0.168208	-0.673082										0.165582	0.945767	0.333759	25.7656
0.165738	-6.95472	0.334079	22.0574	1.68184	0							0.168341	-6.95815										0.165909	-0.294841	0.334367	25.9247	1.68215	0							0.168458	-0.672835										0.165832	0.944885	0.334258	25.7657
0.165987	-6.95648	0.334578	22.0574	1.68433	0							0.168591	-6.9567										0.166159	-0.295199	0.334866	25.9245	1.68465	0							0.168707	-0.672589										0.166081	0.947175	0.334757	25.7657
0.166236	-6.95828	0.335076	22.0574	1.68683	0							0.16884	-6.95599										0.166409	-0.295226	0.335366	25.9245	1.68714	0							0.168957	-0.672343										0.166331	0.948299	0.335256	25.7659
0.166486	-6.95934	0.335575	22.0574	1.68933	0							0.169089	-6.95649										0.166658	-0.296375	0.335865	25.9244	1.68964	0							0.169207	-0.672096										0.16658	0.948469	0.335755	25.7659
0.166735	-6.95743	0.336074	22.0574	1.69182	0							0.169339	-6.95684										0.166908	-0.297016	0.336364	25.9242	1.69213	0							0.169456	-0.67185										0.16683	0.948819	0.336254	25.766
0.166985	-6.95569	0.336573	22.0574	1.69432	0							0.169588	-6.95836										0.167157	-0.297052	0.336863	25.9241	1.69463	0							0.169706	-0.671604										0.167079	0.949192	0.336753	25.7661
0.167234	-6.95606	0.337072	22.0573	1.69681	0							0.169838	-6.95877										0.167407	-0.297705	0.337362	25.9242	1.69713	0							0.169955	-0.671604										0.167329	0.948421	0.337252	25.7662
0.167483	-6.95629	0.33757	22.0572	1.69931	0							0.170087	-6.95876										0.167656	-0.298066	0.337861	25.9241	1.69962	0							0.170205	-0.671604										0.167578	0.94829	0.337751	25.7663
0.167733	-6.957	0.338069	22.0571	1.7018	0							0.170336	-6.9603										0.167906	-0.298675	0.33836	25.9239	1.70212	0							0.170454	-0.671604										0.167828	0.949747	0.33825	25.7664
0.167982	-6.95863	0.338568	22.0571	1.7043	0							0.170586	-6.96242										0.168156	-0.299176	0.33886	25.9237	1.70461	0							0.170704	-0.671604										0.168077	0.949718	0.338749	25.7665
0.168232	-6.95815	0.339067	22.0571	1.7068	0							0.170835	-6.96529										0.168405	-0.298824	0.339359	25.9236	1.70711	0							0.170953	-0.671604										0.168327	0.948957	0.339248	25.7666
0.168481	-6.9567	0.339566	22.0571	1.70929	0							0.171085	-6.96617										0.168655	-0.298246	0.339858	25.9234	1.70961	0							0.171203	-0.671604										0.168576	0.946892	0.339747	25.7667
0.16873	-6.95599	0.340064	22.0571	1.71178	0							0.171334	-6.9658										0.168904	-0.298129	0.340357	25.9234	1.7121	0							0.171453	-0.671604										0.168826	0.94527	0.340246	25.7668
0.16898	-6.95649	0.340563	22.057	1.71428	0							0.171583	-6.96749										0.169154	-0.298739	0.340856	25.9233	1.7146	0							0.171702	-0.671604										0.169075	0.94585	0.340745	25.7669
0.169229	-6.95684	0.341062	22.057	1.71678	0							0.171833	-6.96773										0.169403	-0.300021	0.341355	25.9231	1.71709	0							0.171952	-0.671604										0.169325	0.945274	0.341244	25.7669
0.169479	-6.95836	0.341561	22.0569	1.71927	0							0.172082	-6.97057										0.169653	-0.30212	0.341854	25.9228	1.71959	0							0.172201	-0.671604										0.169575	0.946177	0.341743	25.7668
0.169728	-6.95877	0.342059	22.0569	1.72177	0							0.172332	-6.97265										0.169903	-0.30372	0.342353	25.9227	1.72209	0							0.172451	-0.671362										0.169824	0.946284	0.342242	25.7669
0.169977	-6.95876	0.342558	22.0567	1.72426	0							0.172581	-6.97394										0.170152	-0.303905	0.342853	25.9225	1.72458	0							0.1727	-0.671121										0.170074	0.946465	0.342741	25.767
0.170227	-6.9603	0.343057	22.0567	1.72676	0							0.17283	-6.97595										0.170402	-0.303454	0.343352	25.9223	1.72708	0							0.17295	-0.670879										0.170323	0.948793	0.34324	25.7669
0.170476	-6.96242	0.343556	22.0568	1.72925	0							0.17308	-6.97693										0.170651	-0.302242	0.343851	25.9222	1.72957	0							0.1732	-0.670638										0.170573	0.951929	0.34374	25.7669
0.170726	-6.96529	0.344055	22.0568	1.73175	0							0.173329	-6.97765										0.170901	-0.301044	0.34435	25.9222	1.73207	0							0.173449	-0.670397										0.170822	0.950664	0.344239	25.767
0.170975	-6.96617	0.344553	22.0568	1.73425	0							0.173579	-6.97897										0.17115	-0.300831	0.344849	25.9222	1.73456	0							0.173699	-0.670155										0.171072	0.94964	0.344738	25.7671
0.171224	-6.9658	0.345052	22.0568	1.73674	0							0.173828	-6.97811										0.1714	-0.301184	0.345348	25.9221	1.73706	0							0.173948	-0.669914										0.171321	0.951136	0.345237	25.7674
0.171474	-6.96749	0.345551	22.0568	1.73924	0							0.174077	-6.98042										0.17165	-0.301665	0.345847	25.922	1.73956	0							0.174198	-0.669672										0.171571	0.950777	0.345736	25.7677
0.171723	-6.96773	0.34605	22.0567	1.74173	0							0.174327	-6.98052										0.171899	-0.300431	0.346347	25.9219	1.74205	0							0.174447	-0.669431										0.17182	0.949661	0.346235	25.7678
0.171973	-6.97057	0.346549	22.0567	1.74423	0							0.174576	-6.9818										0.172149	-0.299679	0.346846	25.9219	1.74455	0							0.174697	-0.66919										0.17207	0.94952	0.346734	25.7681
0.172222	-6.97265	0.347047	22.0566	1.74672	0							0.174825	-6.98193										0.172398	-0.30058	0.347345	25.9219	1.74704	0							0.174947	-0.668953										0.172319	0.947769	0.347233	25.7683
0.172471	-6.97394	0.347546	22.0564	1.74922	0							0.175075	-6.9847										0.172648	-0.300688	0.347844	25.9218	1.74954	0							0.175196	-0.668717										0.172569	0.946445	0.347732	25.7684
0.172721	-6.97595	0.348045	22.0564	1.75171	0							0.175324	-6.98684										0.172897	-0.299487	0.348343	25.9217	1.75204	0							0.175446	-0.66848										0.172818	0.945341	0.348231	25.7685
0.17297	-6.97693	0.348544	22.0564	1.75421	0							0.175574	-6.98602										0.173147	-0.299814	0.348842	25.9215	1.75453	0							0.175695	-0.668244										0.173068	0.946342	0.34873	25.7685
0.17322	-6.97765	0.349043	22.0565	1.7567	0							0.175823	-6.98578										0.173396	-0.301426	0.349341	25.9212	1.75703	0							0.175945	-0.668008										0.173317	0.948559	0.349229	25.7685
0.173469	-6.97897	0.349541	22.0566	1.7592	0							0.176072	-6.98735										0.173646	-0.302043	0.34984	25.9209	1.75952	0							0.176194	-0.667771										0.173567	0.952996	0.349728	25.7686
0.173718	-6.97811	0.35004	22.0566	1.7617	0							0.176322	-6.99016										0.173896	-0.3027	0.35034	25.9207	1.76202	0							0.176444	-0.667535										0.173816	0.95365	0.350227	25.7686
0.173968	-6.98042	0.350539	22.0566	1.76419	0							0.176571	-6.99104										0.174145	-0.302106	0.350839	25.9206	1.76452	0							0.176694	-0.667298										0.174066	0.954116	0.350726	25.7688
0.174217	-6.98052	0.351038	22.0566	1.76669	0							0.176821	-6.99199										0.174395	-0.301502	0.351338	25.9204	1.76701	0							0.176943	-0.667062										0.174315	0.954004	0.351225	25.7688
0.174466	-6.9818	0.351536	22.0565	1.76918	0							0.17707	-6.99276										0.174644	-0.301205	0.351837	25.9203	1.76951	0							0.177193	-0.666826										0.174565	0.954861	0.351724	25.7688
0.174716	-6.98193	0.352035	22.0565	1.77168	0							0.177319	-6.99565										0.174894	-0.301063	0.352336	25.9202	1.772	0							0.177442	-0.666594										0.174814	0.955765	0.352223	25.7688
0.174965	-6.9847	0.352534	22.0564	1.77417	0							0.177569	-6.99682										0.175143	-0.300265	0.352835	25.9201	1.7745	0							0.177692	-0.666363										0.175064	0.957505	0.352722	25.7688
0.175215	-6.98684	0.353033	22.0564	1.77667	0							0.177818	-6.99443										0.175393	-0.298963	0.353334	25.9201	1.77699	0							0.177941	-0.666131										0.175313	0.957649	0.353221	25.7689
0.175464	-6.98602	0.353532	22.0563	1.77916	0							0.178068	-6.99646										0.175643	-0.298783	0.353834	25.9199	1.77949	0							0.178191	-0.6659										0.175563	0.957	0.35372	25.7691
0.175713	-6.98578	0.35403	22.0564	1.78166	0							0.178317	-6.99533										0.175892	-0.299218	0.354333	25.9197	1.78199	0							0.17844	-0.665668										0.175813	0.954422	0.354219	25.7691
0.175963	-6.98735	0.354529	22.0563	1.78415	0							0.178566	-6.99666										0.176142	-0.299387	0.354832	25.9197	1.78448	0							0.17869	-0.665437										0.176062	0.95335	0.354718	25.7691
0.176212	-6.99016	0.355028	22.0563	1.78665	0							0.178816	-6.9961										0.176391	-0.30062	0.355331	25.9196	1.78698	0							0.17894	-0.665206										0.176312	0.953024	0.355217	25.7691
0.176462	-6.99104	0.355527	22.0562	1.78914	0							0.179065	-6.99604										0.176641	-0.301438	0.35583	25.9195	1.78947	0							0.179189	-0.664974										0.176561	0.953296	0.355716	25.7693
0.176711	-6.99199	0.356026	22.0562	1.79164	0							0.179315	-6.99862										0.17689	-0.30176	0.356329	25.9192	1.79197	0							0.179439	-0.664743										0.176811	0.950787	0.356216	25.7694
0.17696	-6.99276	0.356524	22.0562	1.79414	0							0.179564	-6.99864										0.17714	-0.301328	0.356828	25.9191	1.79446	0							0.179688	-0.664511										0.17706	0.950519	0.356715	25.7695
0.17721	-6.99565	0.357023	22.0562	1.79663	0							0.179813	-6.99898										0.17739	-0.301812	0.357327	25.919	1.79696	0							0.179938	-0.664285										0.17731	0.951233	0.357214	25.7696
0.177459	-6.99682	0.357522	22.0562	1.79913	0							0.180063	-6.99945										0.177639	-0.30124	0.357827	25.9188	1.79946	0							0.180187	-0.664058										0.177559	0.951265	0.357713	25.7697
0.177709	-6.99443	0.358021	22.0562	1.80162	0							0.180312	-6.99809										0.177889	-0.300468	0.358326	25.9186	1.80195	0							0.180437	-0.663832										0.177809	0.951266	0.358212	25.7699
0.177958	-6.99646	0.35852	22.0561	1.80412	0							0.180562	-6.99737										0.178138	-0.30143	0.358825	25.9186	1.80445	0							0.180687	-0.663605										0.178058	0.951331	0.358711	25.7699
0.178207	-6.99533	0.359018	22.0561	1.80661	0							0.180811	-6.99759										0.178388	-0.301625	0.359324	25.9186	1.80694	0							0.180936	-0.663379										0.178308	0.952674	0.35921	25.77
0.178457	-6.99666	0.359517	22.056	1.80911	0							0.18106	-6.99911										0.178637	-0.300371	0.359823	25.9185	1.80944	0							0.181186	-0.663152										0.178557	0.953003	0.359709	25.77
0.178706	-6.9961	0.360016	22.0559	1.8116	0							0.18131	-6.99569										0.178887	-0.300594	0.360322	25.9185	1.81194	0							0.181435	-0.662926										0.178807	0.955	0.360208	25.7702
0.178956	-6.99604	0.360515	22.0561	1.8141	0							0.181559	-6.99409										0.179137	-0.302546	0.360821	25.9183	1.81443	0							0.181685	-0.662699										0.179056	0.956024	0.360707	25.7704
0.179205	-6.99862	0.361013	22.0561	1.81659	0							0.181809	-6.99345										0.179386	-0.302901	0.361321	25.9182	1.81693	0							0.181934	-0.662473										0.179306	0.956616	0.361206	25.7705
0.179454	-6.99864	0.361512	22.0561	1.81909	0							0.182058	-6.99423										0.179636	-0.302497	0.36182	25.9182	1.81942	0							0.182184	-0.662246										0.179555	0.954318	0.361705	25.7706
0.179704	-6.99898	0.362011	22.0562	1.82159	0							0.182307	-6.99428										0.179885	-0.301992	0.362319	25.918	1.82192	0							0.182434	-0.662025										0.179805	0.952632	0.362204	25.7707
0.179953	-6.99945	0.36251	22.0562	1.82408	0							0.182557	-6.99333										0.180135	-0.301734	0.362818	25.9179	1.82441	0							0.182683	-0.661803										0.180054	0.952725	0.362703	25.7709
0.180203	-6.99809	0.363009	22.0561	1.82658	0							0.182806	-6.99363										0.180384	-0.302575	0.363317	25.9179	1.82691	0							0.182933	-0.661582										0.180304	0.952037	0.363202	25.7711
0.180452	-6.99737	0.363507	22.056	1.82907	0							0.183055	-6.99349										0.180634	-0.303084	0.363816	25.9177	1.82941	0							0.183182	-0.66136										0.180553	0.95105	0.363701	25.7713
0.180701	-6.99759	0.364006	22.0559	1.83157	0							0.183305	-6.99378										0.180884	-0.303282	0.364315	25.9173	1.8319	0							0.183432	-0.661139										0.180803	0.949656	0.3642	25.7713
0.180951	-6.99911	0.364505	22.0559	1.83406	0							0.183554	-6.99353										0.181133	-0.30394	0.364814	25.917	1.8344	0							0.183681	-0.660917										0.181052	0.950133	0.364699	25.7714
0.1812	-6.99569	0.365004	22.0559	1.83656	0							0.183804	-6.99566										0.181383	-0.305486	0.365314	25.9169	1.83689	0							0.183931	-0.660695										0.181302	0.949545	0.365198	25.7714
0.18145	-6.99409	0.365503	22.0559	1.83906	0							0.184053	-6.99622										0.181632	-0.306831	0.365813	25.9168	1.83939	0							0.184181	-0.660474										0.181551	0.948407	0.365697	25.7716
0.181699	-6.99345	0.366001	22.0558	1.84155	0							0.184302	-6.99522										0.181882	-0.306942	0.366312	25.9167	1.84189	0							0.18443	-0.660252										0.181801	0.948327	0.366196	25.7717
0.181948	-6.99423	0.3665	22.0556	1.84405	0							0.184552	-6.99485										0.182131	-0.305543	0.366811	25.9167	1.84438	0							0.18468	-0.660031										0.182051	0.948258	0.366695	25.7718
0.182198	-6.99428	0.366999	22.0555	1.84654	0							0.184801	-6.9932										0.182381	-0.306309	0.36731	25.9165	1.84688	0							0.184929	-0.659814										0.1823	0.948242	0.367194	25.7719
0.182447	-6.99333	0.367498	22.0555	1.84904	0							0.185051	-6.99417										0.18263	-0.307261	0.367809	25.9164	1.84937	0							0.185179	-0.659597										0.18255	0.947136	0.367693	25.7719
0.182696	-6.99363	0.367997	22.0555	1.85153	0							0.1853	-6.99488										0.18288	-0.309253	0.368308	25.9164	1.85187	0							0.185428	-0.659381										0.182799	0.944578	0.368192	25.7721
0.182946	-6.99349	0.368495	22.0555	1.85403	0							0.185549	-6.99381										0.18313	-0.310875	0.368808	25.9162	1.85437	0							0.185678	-0.659164										0.183049	0.944224	0.368692	25.7721
0.183195	-6.99378	0.368994	22.0555	1.85652	0							0.185799	-6.99553										0.183379	-0.312292	0.369307	25.9162	1.85686	0							0.185928	-0.658947										0.183298	0.943242	0.369191	25.7722
0.183445	-6.99353	0.369493	22.0555	1.85902	0							0.186048	-6.99714										0.183629	-0.312522	0.369806	25.9161	1.85936	0							0.186177	-0.658731										0.183548	0.943012	0.36969	25.7724
0.183694	-6.99566	0.369992	22.0554	1.86151	0							0.186298	-6.99883										0.183878	-0.314162	0.370305	25.916	1.86185	0							0.186427	-0.658514										0.183797	0.942923	0.370189	25.7724
0.183943	-6.99622	0.37049	22.0554	1.86401	0							0.186547	-6.99906										0.184128	-0.317011	0.370804	25.9159	1.86435	0							0.186676	-0.658297										0.184047	0.943802	0.370688	25.7724
0.184193	-6.99522	0.370989	22.0553	1.86651	0							0.186796	-7.00068										0.184377	-0.31813	0.371303	25.9157	1.86685	0							0.186926	-0.658081										0.184296	0.944374	0.371187	25.7726
0.184442	-6.99485	0.371488	22.0552	1.869	0							0.187046	-7.00194										0.184627	-0.318684	0.371802	25.9155	1.86934	0							0.187175	-0.657864										0.184546	0.943758	0.371686	25.7726
0.184692	-6.9932	0.371987	22.0552	1.8715	0							0.187295	-7.0021										0.184877	-0.321201	0.372302	25.9153	1.87184	0							0.187425	-0.657652										0.184795	0.943982	0.372185	25.7726
0.184941	-6.99417	0.372486	22.0552	1.87399	0							0.187545	-7.00418										0.185126	-0.322825	0.372801	25.915	1.87433	0							0.187674	-0.65744										0.185045	0.942022	0.372684	25.7728
0.18519	-6.99488	0.372984	22.0551	1.87649	0							0.187794	-7.00546										0.185376	-0.321897	0.3733	25.9149	1.87683	0							0.187924	-0.657229										0.185294	0.942359	0.373183	25.7729
0.18544	-6.99381	0.373483	22.0551	1.87898	0							0.188043	-7.00759										0.185625	-0.319938	0.373799	25.9148	1.87932	0							0.188174	-0.657017										0.185544	0.940626	0.373682	25.7729
0.185689	-6.99553	0.373982	22.0551	1.88148	0							0.188293	-7.00791										0.185875	-0.318608	0.374298	25.9148	1.88182	0							0.188423	-0.656805										0.185793	0.941034	0.374181	25.773
0.185939	-6.99714	0.374481	22.0552	1.88397	0							0.188542	-7.00865										0.186124	-0.319997	0.374797	25.9147	1.88432	0							0.188673	-0.656593										0.186043	0.941105	0.37468	25.7731
0.186188	-6.99883	0.37498	22.0552	1.88647	0							0.188792	-7.01										0.186374	-0.322153	0.375296	25.9146	1.88681	0							0.188922	-0.656381										0.186292	0.940267	0.375179	25.7732
0.186437	-6.99906	0.375478	22.0553	1.88896	0							0.189041	-7.01042										0.186624	-0.323263	0.375795	25.9145	1.88931	0							0.189172	-0.656169										0.186542	0.939558	0.375678	25.7732
0.186687	-7.00068	0.375977	22.0553	1.89146	0							0.18929	-7.01204										0.186873	-0.324198	0.376295	25.9146	1.8918	0							0.189421	-0.655958										0.186791	0.9397	0.376177	25.7733
0.186936	-7.00194	0.376476	22.0554	1.89396	0							0.18954	-7.01291										0.187123	-0.326312	0.376794	25.9146	1.8943	0							0.189671	-0.655746										0.187041	0.940279	0.376676	25.7733
0.187186	-7.0021	0.376975	22.0553	1.89645	0							0.189789	-7.01201										0.187372	-0.325822	0.377293	25.9145	1.8968	0							0.189921	-0.655539										0.18729	0.938611	0.377175	25.7733
0.187435	-7.00418	0.377474	22.0554	1.89895	0							0.190039	-7.01251										0.187622	-0.324264	0.377792	25.9144	1.89929	0							0.19017	-0.655332										0.18754	0.938221	0.377674	25.7734
0.187684	-7.00546	0.377972	22.0553	1.90144	0							0.190288	-7.01471										0.187871	-0.323677	0.378291	25.9142	1.90179	0							0.19042	-0.655125										0.187789	0.938012	0.378173	25.7734
0.187934	-7.00759	0.378471	22.0552	1.90394	0							0.190537	-7.01641										0.188121	-0.32324	0.37879	25.914	1.90428	0							0.190669	-0.654918										0.188039	0.938088	0.378672	25.7733
0.188183	-7.00791	0.37897	22.0551	1.90643	0							0.190787	-7.01752										0.188371	-0.324841	0.379289	25.9138	1.90678	0							0.190919	-0.654711										0.188289	0.939345	0.379171	25.7734
0.188433	-7.00865	0.379469	22.055	1.90893	0							0.191036	-7.01799										0.18862	-0.324792	0.379789	25.9135	1.90927	0							0.191168	-0.654504										0.188538	0.938417	0.37967	25.7735
0.188682	-7.01	0.379967	22.0549	1.91142	0							0.191285	-7.01701										0.18887	-0.323352	0.380288	25.9133	1.91177	0							0.191418	-0.654297										0.188788	0.938375	0.380169	25.7734
0.188931	-7.01042	0.380466	22.0548	1.91392	0							0.191535	-7.01666										0.189119	-0.322945	0.380787	25.9132	1.91427	0							0.191668	-0.65409										0.189037	0.940487	0.380668	25.7734
0.189181	-7.01204	0.380965	22.0546	1.91641	0							0.191784	-7.01759										0.189369	-0.322887	0.381286	25.913	1.91676	0							0.191917	-0.653883										0.189287	0.941786	0.381168	25.7734
0.18943	-7.01291	0.381464	22.0545	1.91891	0							0.192034	-7.01759										0.189618	-0.324286	0.381785	25.9129	1.91926	0							0.192167	-0.653676										0.189536	0.941361	0.381667	25.7735
0.18968	-7.01201	0.381963	22.0544	1.92141	0							0.192283	-7.01743										0.189868	-0.32635	0.382284	25.9129	1.92175	0							0.192416	-0.653474										0.189786	0.940862	0.382166	25.7735
0.189929	-7.01251	0.382461	22.0544	1.9239	0							0.192532	-7.01864										0.190117	-0.326108	0.382783	25.9129	1.92425	0							0.192666	-0.653271										0.190035	0.940548	0.382665	25.7736
0.190178	-7.01471	0.38296	22.0544	1.9264	0							0.192782	-7.01951										0.190367	-0.321859	0.383282	25.9128	1.92674	0							0.192915	-0.653069										0.190285	0.939937	0.383164	25.7737
0.190428	-7.01641	0.383459	22.0544	1.92889	0							0.193031	-7.01889										0.190617	-0.319768	0.383782	25.9128	1.92924	0							0.193165	-0.652867										0.190534	0.940405	0.383663	25.7737
0.190677	-7.01752	0.383958	22.0545	1.93139	0							0.193281	-7.0192										0.190866	-0.320135	0.384281	25.9127	1.93174	0							0.193415	-0.652665										0.190784	0.939625	0.384162	25.7737
0.190927	-7.01799	0.384457	22.0545	1.93388	0							0.19353	-7.02003										0.191116	-0.319423	0.38478	25.9127	1.93423	0							0.193664	-0.652462										0.191033	0.939005	0.384661	25.7736
0.191176	-7.01701	0.384955	22.0545	1.93638	0							0.193779	-7.02098										0.191365	-0.319451	0.385279	25.9126	1.93673	0							0.193914	-0.65226										0.191283	0.938919	0.38516	25.7736
0.191425	-7.01666	0.385454	22.0545	1.93887	0							0.194029	-7.02205										0.191615	-0.319744	0.385778	25.9125	1.93922	0							0.194163	-0.652058										0.191532	0.938424	0.385659	25.7737
0.191675	-7.01759	0.385953	22.0545	1.94137	0							0.194278	-7.02314										0.191864	-0.321232	0.386277	25.9124	1.94172	0							0.194413	-0.651856										0.191782	0.938471	0.386158	25.7738
0.191924	-7.01759	0.386452	22.0546	1.94386	0							0.194528	-7.0249										0.192114	-0.323626	0.386776	25.912	1.94422	0							0.194662	-0.651653										0.192031	0.938079	0.386657	25.7739
0.192173	-7.01743	0.38695	22.0546	1.94636	0							0.194777	-7.02583										0.192364	-0.323348	0.387276	25.9118	1.94671	0							0.194912	-0.651456										0.192281	0.938183	0.387156	25.774
0.192423	-7.01864	0.387449	22.0546	1.94886	0							0.195026	-7.02645										0.192613	-0.322618	0.387775	25.9117	1.94921	0							0.195161	-0.651258										0.19253	0.93978	0.387655	25.774
0.192672	-7.01951	0.387948	22.0547	1.95135	0							0.195276	-7.027										0.192863	-0.322017	0.388274	25.9116	1.9517	0							0.195411	-0.651061										0.19278	0.940219	0.388154	25.774
0.192922	-7.01889	0.388447	22.0548	1.95385	0							0.195525	-7.0269										0.193112	-0.322414	0.388773	25.9113	1.9542	0							0.195661	-0.650863										0.193029	0.93894	0.388653	25.7741
0.193171	-7.0192	0.388946	22.0549	1.95634	0							0.195775	-7.0284										0.193362	-0.322767	0.389272	25.9112	1.9567	0							0.19591	-0.650666										0.193279	0.938924	0.389152	25.774
0.19342	-7.02003	0.389444	22.0549	1.95884	0							0.196024	-7.03048										0.193611	-0.323644	0.389771	25.9111	1.95919	0							0.19616	-0.650468										0.193528	0.940056	0.389651	25.774
0.19367	-7.02098	0.389943	22.055	1.96133	0							0.196273	-7.03175										0.193861	-0.326742	0.39027	25.9111	1.96169	0							0.196409	-0.650271										0.193778	0.941358	0.39015	25.7742
0.193919	-7.02205	0.390442	22.055	1.96383	0							0.196523	-7.03264										0.194111	-0.326368	0.390769	25.911	1.96418	0							0.196659	-0.650073										0.194027	0.943248	0.390649	25.7744
0.194169	-7.02314	0.390941	22.0551	1.96632	0							0.196772	-7.03289										0.19436	-0.327557	0.391269	25.9109	1.96668	0							0.196908	-0.649876										0.194277	0.942639	0.391148	25.7746
0.194418	-7.0249	0.39144	22.0551	1.96882	0							0.197022	-7.03393										0.19461	-0.328129	0.391768	25.9107	1.96917	0							0.197158	-0.649678										0.194527	0.942289	0.391647	25.7746
0.194667	-7.02583	0.391938	22.055	1.97131	0							0.197271	-7.03616										0.194859	-0.328296	0.392267	25.9106	1.97167	0							0.197408	-0.649485										0.194776	0.942834	0.392146	25.7746
0.194917	-7.02645	0.392437	22.0549	1.97381	0							0.19752	-7.03886										0.195109	-0.328388	0.392766	25.9105	1.97417	0							0.197657	-0.649293										0.195026	0.942316	0.392645	25.7747
0.195166	-7.027	0.392936	22.0547	1.9763	0							0.19777	-7.04142										0.195358	-0.327462	0.393265	25.9105	1.97666	0							0.197907	-0.6491										0.195275	0.941448	0.393144	25.7746
0.195416	-7.0269	0.393435	22.0546	1.9788	0							0.198019	-7.04228										0.195608	-0.327753	0.393764	25.9103	1.97916	0							0.198156	-0.648907										0.195525	0.939913	0.393644	25.7746
0.195665	-7.0284	0.393934	22.0545	1.9813	0							0.198269	-7.04201										0.195858	-0.326793	0.394263	25.9103	1.98165	0							0.198406	-0.648714										0.195774	0.939977	0.394143	25.7746
0.195914	-7.03048	0.394432	22.0545	1.98379	0							0.198518	-7.04208										0.196107	-0.325703	0.394763	25.9101	1.98415	0							0.198655	-0.648521										0.196024	0.941005	0.394642	25.7747
0.196164	-7.03175	0.394931	22.0545	1.98629	0							0.198767	-7.04218										0.196357	-0.327514	0.395262	25.9098	1.98665	0							0.198905	-0.648328										0.196273	0.942367	0.395141	25.7746
0.196413	-7.03264	0.39543	22.0544	1.98878	0							0.199017	-7.04189										0.196606	-0.33255	0.395761	25.9096	1.98914	0							0.199155	-0.648135										0.196523	0.942032	0.39564	25.7747
0.196663	-7.03289	0.395929	22.0544	1.99128	0							0.199266	-7.04424										0.196856	-0.335158	0.39626	25.9096	1.99164	0							0.199404	-0.647943										0.196772	0.940639	0.396139	25.7748
0.196912	-7.03393	0.396427	22.0544	1.99377	0							0.199516	-7.04576										0.197105	-0.335976	0.396759	25.9095	1.99413	0							0.199654	-0.64775										0.197022	0.940482	0.396638	25.7749
0.197161	-7.03616	0.396926	22.0544	1.99627	0							0.199765	-7.04696										0.197355	-0.336614	0.397258	25.9093	1.99663	0							0.199903	-0.647561										0.197271	0.941726	0.397137	25.7751
0.197411	-7.03886	0.397425	22.0544	1.99876	0							0.200014	-7.04736										0.197605	-0.336331	0.397757	25.9093	1.99913	0							0.200153	-0.647373										0.197521	0.94291	0.397636	25.7752
0.19766	-7.04142	0.397924	22.0544	2.00126	0							0.200264	-7.04754										0.197854	-0.334975	0.398256	25.9092	2.00162	0							0.200402	-0.647185										0.19777	0.942943	0.398135	25.7752
0.19791	-7.04228	0.398423	22.0544	2.00376	0							0.200513	-7.04816										0.198104	-0.33288	0.398756	25.9091	2.00412	0							0.200652	-0.646997										0.19802	0.943015	0.398634	25.7753
0.198159	-7.04201	0.398921	22.0544	2.00625	0							0.200762	-7.04725										0.198353	-0.331475	0.399255	25.9089	2.00661	0							0.200902	-0.646808										0.198269	0.942578	0.399133	25.7752
0.198408	-7.04208	0.39942	22.0545	2.00875	0							0.201012	-7.04798										0.198603	-0.330513	0.399754	25.9089	2.00911	0							0.201151	-0.64662										0.198519	0.941889	0.399632	25.7752
0.198658	-7.04218	0.399919	22.0545	2.01124	0							0.201261	-7.04734										0.198852	-0.32972	0.400253	25.9087	2.0116	0							0.201401	-0.646432										0.198768	0.941436	0.400131	25.7752
0.198907	-7.04189	0.400418	22.0543	2.01374	0							0.201511	-7.04794										0.199102	-0.328684	0.400752	25.9087	2.0141	0							0.20165	-0.646244										0.199018	0.94073	0.40063	25.7754
0.199157	-7.04424	0.400917	22.0543	2.01623	0							0.20176	-7.04965										0.199351	-0.329214	0.401251	25.9085	2.0166	0							0.2019	-0.646055										0.199267	0.940927	0.401129	25.7753
0.199406	-7.04576	0.401415	22.0542	2.01873	0							0.202009	-7.04995										0.199601	-0.329682	0.40175	25.9084	2.01909	0							0.202149	-0.645867										0.199517	0.939576	0.401628	25.7753
0.199655	-7.04696	0.401914	22.0542	2.02122	0							0.202259	-7.04933										0.199851	-0.32933	0.40225	25.9084	2.02159	0							0.202399	-0.645498										0.199766	0.938962	0.402127	25.7754
0.199905	-7.04736	0.402413	22.0542	2.02372	0							0.202508	-7.04869										0.2001	-0.329089	0.402749	25.9081	2.02408	0							0.202649	-0.64513										0.200016	0.93617	0.402626	25.7754
0.200154	-7.04754	0.402912	22.054	2.02622	0							0.202758	-7.04875										0.20035	-0.330795	0.403248	25.9079	2.02658	0							0.202898	-0.644761										0.200265	0.934948	0.403125	25.7755
0.200403	-7.04816	0.40341	22.054	2.02871	0							0.203007	-7.04974										0.200599	-0.330472	0.403747	25.9078	2.02908	0							0.203148	-0.644392										0.200515	0.9351	0.403624	25.7756
0.200653	-7.04725	0.403909	22.054	2.03121	0							0.203256	-7.05089										0.200849	-0.329537	0.404246	25.9076	2.03157	0							0.203397	-0.644023										0.200765	0.936131	0.404123	25.7758
0.200902	-7.04798	0.404408	22.0541	2.0337	0							0.203506	-7.05288										0.201098	-0.32962	0.404745	25.9075	2.03407	0							0.203647	-0.643655										0.201014	0.936771	0.404622	25.7758
0.201152	-7.04734	0.404907	22.0541	2.0362	0							0.203755	-7.05314										0.201348	-0.327853	0.405244	25.9074	2.03656	0							0.203896	-0.643286										0.201264	0.93773	0.405121	25.7759
0.201401	-7.04794	0.405406	22.054	2.03869	0							0.204005	-7.05352										0.201598	-0.328006	0.405744	25.9073	2.03906	0							0.204146	-0.642917										0.201513	0.936636	0.40562	25.7759
0.20165	-7.04965	0.405904	22.0539	2.04119	0							0.204254	-7.05386										0.201847	-0.328306	0.406243	25.9073	2.04155	0							0.204395	-0.642548										0.201763	0.938327	0.40612	25.7759
0.2019	-7.04995	0.406403	22.0536	2.04368	0							0.204503	-7.05384										0.202097	-0.328519	0.406742	25.9071	2.04405	0							0.204645	-0.64218										0.202012	0.939921	0.406619	25.7756
0.202149	-7.04933	0.406902	22.0533	2.04618	0							0.204753	-7.05468										0.202346	-0.327175	0.407241	25.9069	2.04655	0							0.204895	-0.642005										0.202262	0.939504	0.407118	25.7758
0.202399	-7.04869	0.407401	22.0532	2.04867	0							0.205002	-7.05741										0.202596	-0.323385	0.40774	25.9068	2.04904	0							0.205144	-0.64183										0.202511	0.937561	0.407617	25.7759
0.202648	-7.04875	0.4079	22.0529	2.05117	0							0.205252	-7.05707										0.202845	-0.32184	0.408239	25.9067	2.05154	0							0.205394	-0.641656										0.202761	0.938534	0.408116	25.776
0.202897	-7.04974	0.408398	22.0528	2.05367	0							0.205501	-7.05912										0.203095	-0.32187	0.408738	25.9066	2.05403	0							0.205643	-0.641481										0.20301	0.939477	0.408615	25.776
0.203147	-7.05089	0.408897	22.0528	2.05616	0							0.20575	-7.05898										0.203345	-0.320248	0.409237	25.9063	2.05653	0							0.205893	-0.641306										0.20326	0.938607	0.409114	25.7761
0.203396	-7.05288	0.409396	22.0527	2.05866	0							0.206	-7.05869										0.203594	-0.319584	0.409737	25.9063	2.05903	0							0.206142	-0.641132										0.203509	0.937637	0.409613	25.7761
0.203646	-7.05314	0.409895	22.0526	2.06115	0							0.206249	-7.05912										0.203844	-0.319413	0.410236	25.9062	2.06152	0							0.206392	-0.640957										0.203759	0.937178	0.410112	25.776
0.203895	-7.05352	0.410394	22.0525	2.06365	0							0.206499	-7.06131										0.204093	-0.320847	0.410735	25.9061	2.06402	0							0.206642	-0.640782										0.204008	0.936655	0.410611	25.7759
0.204144	-7.05386	0.410892	22.0526	2.06614	0							0.206748	-7.06313										0.204343	-0.324312	0.411234	25.9059	2.06651	0							0.206891	-0.640608										0.204258	0.93703	0.41111	25.776
0.204394	-7.05384	0.411391	22.0525	2.06864	0							0.206997	-7.06451										0.204592	-0.32573	0.411733	25.9057	2.06901	0							0.207141	-0.640433										0.204507	0.936877	0.411609	25.776
0.204643	-7.05468	0.41189	22.0524	2.07113	0							0.207247	-7.0671										0.204842	-0.326714	0.412232	25.9055	2.07151	0							0.20739	-0.640263										0.204757	0.936465	0.412108	25.7759
0.204893	-7.05741	0.412389	22.0524	2.07363	0							0.207496	-7.06879										0.205092	-0.32828	0.412731	25.9054	2.074	0							0.20764	-0.640092										0.205006	0.935465	0.412607	25.7759
0.205142	-7.05707	0.412887	22.0522	2.07612	0							0.207746	-7.0698										0.205341	-0.329454	0.413231	25.9053	2.0765	0							0.207889	-0.639922										0.205256	0.937255	0.413106	25.7759
0.205391	-7.05912	0.413386	22.0523	2.07862	0							0.207995	-7.07081										0.205591	-0.328023	0.41373	25.9052	2.07899	0							0.208139	-0.639752										0.205505	0.939482	0.413605	25.776
0.205641	-7.05898	0.413885	22.0522	2.08112	0							0.208244	-7.06983										0.20584	-0.327857	0.414229	25.9051	2.08149	0							0.208389	-0.639581										0.205755	0.941809	0.414104	25.776
0.20589	-7.05869	0.414384	22.0521	2.08361	0							0.208494	-7.06932										0.20609	-0.327941	0.414728	25.9051	2.08398	0							0.208638	-0.639411										0.206004	0.942895	0.414603	25.776
0.20614	-7.05912	0.414883	22.052	2.08611	0							0.208743	-7.07121										0.206339	-0.326816	0.415227	25.9049	2.08648	0							0.208888	-0.639241										0.206254	0.944472	0.415102	25.776
0.206389	-7.06131	0.415381	22.052	2.0886	0							0.208992	-7.07152										0.206589	-0.326813	0.415726	25.9048	2.08898	0							0.209137	-0.63907										0.206503	0.945012	0.415601	25.776
0.206638	-7.06313	0.41588	22.052	2.0911	0							0.209242	-7.07065										0.206838	-0.328156	0.416225	25.9047	2.09147	0							0.209387	-0.6389										0.206753	0.945341	0.4161	25.7759
0.206888	-7.06451	0.416379	22.0521	2.09359	0							0.209491	-7.07015										0.207088	-0.329246	0.416724	25.9045	2.09397	0							0.209636	-0.63873										0.207003	0.943539	0.416599	25.7759
0.207137	-7.0671	0.416878	22.0522	2.09609	0							0.209741	-7.0703										0.207338	-0.329361	0.417224	25.9045	2.09646	0							0.209886	-0.638564										0.207252	0.942762	0.417098	25.776
0.207387	-7.06879	0.417377	22.052	2.09858	0							0.20999	-7.06856										0.207587	-0.33132	0.417723	25.9044	2.09896	0							0.210136	-0.638397										0.207502	0.943341	0.417597	25.776
0.207636	-7.0698	0.417875	22.052	2.10108	0							0.210239	-7.069										0.207837	-0.331885	0.418222	25.9043	2.10146	0							0.210385	-0.638231										0.207751	0.944057	0.418097	25.7761
0.207885	-7.07081	0.418374	22.0518	2.10358	0							0.210489	-7.0695										0.208086	-0.331893	0.418721	25.9043	2.10395	0							0.210635	-0.638065										0.208001	0.943092	0.418596	25.7761
0.208135	-7.06983	0.418873	22.0517	2.10607	0							0.210738	-7.06932										0.208336	-0.33189	0.41922	25.9043	2.10645	0							0.210884	-0.637899										0.20825	0.941243	0.419095	25.7761
0.208384	-7.06932	0.419372	22.0515	2.10857	0							0.210988	-7.06922										0.208585	-0.334323	0.419719	25.9041	2.10894	0							0.211134	-0.637733										0.2085	0.939821	0.419594	25.7762
0.208633	-7.07121	0.419871	22.0513	2.11106	0							0.211237	-7.06963										0.208835	-0.3375	0.420218	25.9039	2.11144	0							0.211383	-0.637567										0.208749	0.93971	0.420093	25.7763
0.208883	-7.07152	0.420369	22.0512	2.11356	0							0.211486	-7.06974										0.209085	-0.33651	0.420718	25.9036	2.11393	0							0.211633	-0.637401										0.208999	0.938646	0.420592	25.7763
0.209132	-7.07065	0.420868	22.0511	2.11605	0							0.211736	-7.07229										0.209334	-0.33595	0.421217	25.9035	2.11643	0							0.211882	-0.637235										0.209248	0.939399	0.421091	25.7764
0.209382	-7.07015	0.421367	22.051	2.11855	0							0.211985	-7.07266										0.209584	-0.338659	0.421716	25.9034	2.11893	0							0.212132	-0.637069										0.209498	0.940231	0.42159	25.7765
0.209631	-7.0703	0.421866	22.051	2.12104	0							0.212235	-7.07314										0.209833	-0.340132	0.422215	25.9031	2.12142	0							0.212382	-0.636744										0.209747	0.941768	0.422089	25.7764
0.20988	-7.06856	0.422364	22.0511	2.12354	0							0.212484	-7.07385										0.210083	-0.339896	0.422714	25.9031	2.12392	0							0.212631	-0.63642										0.209997	0.94321	0.422588	25.7764
0.21013	-7.069	0.422863	22.0511	2.12603	0							0.212733	-7.07489										0.210332	-0.339082	0.423213	25.9029	2.12641	0							0.212881	-0.636095										0.210246	0.944157	0.423087	25.7764
0.210379	-7.0695	0.423362	22.0511	2.12853	0							0.212983	-7.07479										0.210582	-0.34028	0.423712	25.903	2.12891	0							0.21313	-0.63577										0.210496	0.944	0.423586	25.7764
0.210629	-7.06932	0.423861	22.051	2.13103	0							0.213232	-7.0749										0.210832	-0.341305	0.424211	25.9029	2.1314	0							0.21338	-0.635445										0.210745	0.943937	0.424085	25.7765
0.210878	-7.06922	0.42436	22.051	2.13352	0							0.213482	-7.07469										0.211081	-0.341967	0.424711	25.9029	2.1339	0							0.213629	-0.635121										0.210995	0.942983	0.424584	25.7765
0.211127	-7.06963	0.424858	22.051	2.13602	0							0.213731	-7.0726										0.211331	-0.342702	0.42521	25.903	2.1364	0							0.213879	-0.634796										0.211244	0.942934	0.425083	25.7765
0.211377	-7.06974	0.425357	22.0509	2.13851	0							0.21398	-7.07096										0.21158	-0.343092	0.425709	25.9031	2.13889	0							0.214129	-0.634471										0.211494	0.941983	0.425582	25.7765
0.211626	-7.07229	0.425856	22.0509	2.14101	0							0.21423	-7.07066										0.21183	-0.344846	0.426208	25.9029	2.14139	0							0.214378	-0.634147										0.211743	0.940224	0.426081	25.7764
0.211876	-7.07266	0.426355	22.0509	2.1435	0							0.214479	-7.07007										0.212079	-0.344846	0.426707	25.9028	2.14388	0							0.214628	-0.633822										0.211993	0.938545	0.42658	25.7763
0.212125	-7.07314	0.426854	22.0509	2.146	0							0.214729	-7.07109										0.212329	-0.344294	0.427206	25.9027	2.14638	0							0.214877	-0.633668										0.212242	0.937679	0.427079	25.7762
0.212374	-7.07385	0.427352	22.051	2.14849	0							0.214978	-7.07217										0.212579	-0.345681	0.427705	25.9023	2.14888	0							0.215127	-0.633515										0.212492	0.936717	0.427578	25.7763
0.212624	-7.07489	0.427851	22.0509	2.15099	0							0.215227	-7.07178										0.212828	-0.344143	0.428205	25.9021	2.15137	0							0.215376	-0.633361										0.212741	0.935209	0.428077	25.7763
0.212873	-7.07479	0.42835	22.0508	2.15348	0							0.215477	-7.07078										0.213078	-0.344664	0.428704	25.902	2.15387	0							0.215626	-0.633208										0.212991	0.934107	0.428576	25.7763
0.213123	-7.0749	0.428849	22.0508	2.15598	0							0.215726	-7.07076										0.213327	-0.344477	0.429203	25.9018	2.15636	0							0.215876	-0.633054										0.213241	0.935372	0.429075	25.7763
0.213372	-7.07469	0.429348	22.0508	2.15848	0							0.215976	-7.07087										0.213577	-0.344427	0.429702	25.9017	2.15886	0							0.216125	-0.632901										0.21349	0.936397	0.429574	25.7763
0.213621	-7.0726	0.429846	22.0508	2.16097	0							0.216225	-7.07081										0.213826	-0.3451	0.430201	25.9017	2.16135	0							0.216375	-0.632747										0.21374	0.936162	0.430073	25.7761
0.213871	-7.07096	0.430345	22.0508	2.16347	0							0.216474	-7.07011										0.214076	-0.344523	0.4307	25.9016	2.16385	0							0.216624	-0.632593										0.213989	0.935785	0.430573	25.7761
0.21412	-7.07066	0.430844	22.0508	2.16596	0							0.216724	-7.07046										0.214326	-0.345825	0.431199	25.9014	2.16635	0							0.216874	-0.63244										0.214239	0.936681	0.431072	25.7762
0.21437	-7.07007	0.431343	22.0507	2.16846	0							0.216973	-7.0705										0.214575	-0.347322	0.431698	25.9013	2.16884	0							0.217123	-0.632286										0.214488	0.938211	0.431571	25.7763
0.214619	-7.07109	0.431841	22.0506	2.17095	0							0.217223	-7.06824										0.214825	-0.346901	0.432198	25.9013	2.17134	0							0.217373	-0.632137										0.214738	0.939072	0.43207	25.7765
0.214868	-7.07217	0.43234	22.0505	2.17345	0							0.217472	-7.06896										0.215074	-0.345755	0.432697	25.9013	2.17383	0							0.217623	-0.631987										0.214987	0.938799	0.432569	25.7765
0.215118	-7.07178	0.432839	22.0503	2.17594	0							0.217721	-7.0692										0.215324	-0.345778	0.433196	25.9013	2.17633	0							0.217872	-0.631838										0.215237	0.938154	0.433068	25.7764
0.215367	-7.07078	0.433338	22.0501	2.17844	0							0.217971	-7.0684										0.215573	-0.345233	0.433695	25.9012	2.17883	0							0.218122	-0.631688										0.215486	0.937308	0.433567	25.7765
0.215617	-7.07076	0.433837	22.05	2.18093	0							0.21822	-7.06861										0.215823	-0.342786	0.434194	25.9011	2.18132	0							0.218371	-0.631538										0.215736	0.936875	0.434066	25.7765
0.215866	-7.07087	0.434335	22.0499	2.18343	0							0.218469	-7.0696										0.216072	-0.341827	0.434693	25.9011	2.18382	0							0.218621	-0.631389										0.215985	0.934654	0.434565	25.7765
0.216115	-7.07081	0.434834	22.0499	2.18593	0							0.218719	-7.06978										0.216322	-0.343537	0.435192	25.9012	2.18631	0							0.21887	-0.631239										0.216235	0.933176	0.435064	25.7766
0.216365	-7.07011	0.435333	22.0498	2.18842	0							0.218968	-7.06793										0.216572	-0.34468	0.435692	25.9009	2.18881	0							0.21912	-0.63109										0.216484	0.934086	0.435563	25.7766
0.216614	-7.07046	0.435832	22.0497	2.19092	0							0.219218	-7.06771										0.216821	-0.342939	0.436191	25.9007	2.19131	0							0.21937	-0.63094										0.216734	0.935339	0.436062	25.7766
0.216864	-7.0705	0.436331	22.0497	2.19341	0							0.219467	-7.0667										0.217071	-0.343271	0.43669	25.9006	2.1938	0							0.219619	-0.63079										0.216983	0.935398	0.436561	25.7765
0.217113	-7.06824	0.436829	22.0496	2.19591	0							0.219716	-7.06505										0.21732	-0.342337	0.437189	25.9004	2.1963	0							0.219869	-0.630498										0.217233	0.936203	0.43706	25.7765
0.217362	-7.06896	0.437328	22.0495	2.1984	0							0.219966	-7.06474										0.21757	-0.341408	0.437688	25.9003	2.19879	0							0.220118	-0.630206										0.217482	0.936185	0.437559	25.7766
0.217612	-7.0692	0.437827	22.0495	2.2009	0							0.220215	-7.06546										0.217819	-0.33988	0.438187	25.9002	2.20129	0							0.220368	-0.629914										0.217732	0.935024	0.438058	25.7766
0.217861	-7.0684	0.438326	22.0495	2.20339	0							0.220465	-7.06494										0.218069	-0.338975	0.438686	25.9	2.20378	0							0.220617	-0.629622										0.217981	0.934489	0.438557	25.7767
0.21811	-7.06861	0.438825	22.0496	2.20589	0							0.220714	-7.06427										0.218319	-0.339217	0.439186	25.8999	2.20628	0							0.220867	-0.62933										0.218231	0.934409	0.439056	25.7767
0.21836	-7.0696	0.439323	22.0495	2.20838	0							0.220963	-7.06441										0.218568	-0.341508	0.439685	25.8998	2.20878	0							0.221116	-0.629038										0.21848	0.933467	0.439555	25.7765
0.218609	-7.06978	0.439822	22.0495	2.21088	0							0.221213	-7.06338										0.218818	-0.341649	0.440184	25.8997	2.21127	0							0.221366	-0.628746										0.21873	0.933214	0.440054	25.7763
0.218859	-7.06793	0.440321	22.0495	2.21338	0							0.221462	-7.0617										0.219067	-0.343019	0.440683	25.8997	2.21377	0							0.221616	-0.628453										0.218979	0.934052	0.440553	25.7761
0.219108	-7.06771	0.44082	22.0495	2.21587	0							0.221712	-7.06102										0.219317	-0.340785	0.441182	25.8996	2.21626	0							0.221865	-0.628161										0.219229	0.933332	0.441052	25.776
0.219357	-7.0667	0.441318	22.0496	2.21837	0							0.221961	-7.06252										0.219566	-0.340099	0.441681	25.8995	2.21876	0							0.222115	-0.627869										0.219479	0.931416	0.441551	25.776
0.219607	-7.06505	0.441817	22.0496	2.22086	0							0.22221	-7.06424										0.219816	-0.342078	0.44218	25.8994	2.22126	0							0.222364	-0.627592										0.219728	0.930171	0.44205	25.7761
0.219856	-7.06474	0.442316	22.0496	2.22336	0							0.22246	-7.06531										0.220066	-0.341215	0.442679	25.8994	2.22375	0							0.222614	-0.627316										0.219978	0.929903	0.442549	25.7761
0.220106	-7.06546	0.442815	22.0495	2.22585	0							0.222709	-7.06611										0.220315	-0.34151	0.443179	25.8993	2.22625	0							0.222863	-0.627039										0.220227	0.929605	0.443049	25.7761
0.220355	-7.06494	0.443314	22.0495	2.22835	0							0.222959	-7.06825										0.220565	-0.339864	0.443678	25.8991	2.22874	0							0.223113	-0.626763										0.220477	0.928578	0.443548	25.7762
0.220604	-7.06427	0.443812	22.0496	2.23084	0							0.223208	-7.06764										0.220814	-0.338799	0.444177	25.899	2.23124	0							0.223363	-0.626486										0.220726	0.927296	0.444047	25.7762
0.220854	-7.06441	0.444311	22.0495	2.23334	0							0.223457	-7.06659										0.221064	-0.336834	0.444676	25.8989	2.23373	0							0.223612	-0.626209										0.220976	0.926459	0.444546	25.7762
0.221103	-7.06338	0.44481	22.0494	2.23583	0							0.223707	-7.07										0.221313	-0.338093	0.445175	25.8988	2.23623	0							0.223862	-0.625933										0.221225	0.926646	0.445045	25.7762
0.221353	-7.0617	0.445309	22.0493	2.23833	0							0.223956	-7.07114										0.221563	-0.339094	0.445674	25.8988	2.23873	0							0.224111	-0.625656										0.221475	0.928188	0.445544	25.7762
0.221602	-7.06102	0.445808	22.0491	2.24083	0							0.224206	-7.07181										0.221813	-0.340545	0.446173	25.8986	2.24122	0							0.224361	-0.625379										0.221724	0.927664	0.446043	25.7762
0.221851	-7.06252	0.446306	22.049	2.24332	0							0.224455	-7.07321										0.222062	-0.344185	0.446672	25.8985	2.24372	0							0.22461	-0.625103										0.221974	0.927365	0.446542	25.7762
0.222101	-7.06424	0.446805	22.0488	2.24582	0							0.224704	-7.07217										0.222312	-0.343421	0.447172	25.8985	2.24621	0							0.22486	-0.625103										0.222223	0.929391	0.447041	25.7762
0.22235	-7.06531	0.447304	22.0487	2.24831	0							0.224954	-7.07136										0.222561	-0.34464	0.447671	25.8984	2.24871	0							0.22511	-0.625103										0.222473	0.929516	0.44754	25.7762
0.2226	-7.06611	0.447803	22.0486	2.25081	0							0.225203	-7.07026										0.222811	-0.347088	0.44817	25.8984	2.25121	0							0.225359	-0.625103										0.222722	0.927348	0.448039	25.7763
0.222849	-7.06825	0.448301	22.0487	2.2533	0							0.225453	-7.07303										0.22306	-0.347761	0.448669	25.8983	2.2537	0							0.225609	-0.625103										0.222972	0.925875	0.448538	25.7763
0.223098	-7.06764	0.4488	22.0487	2.2558	0							0.225702	-7.07206										0.22331	-0.345859	0.449168	25.8981	2.2562	0							0.225858	-0.625103										0.223221	0.925532	0.449037	25.7763
0.223348	-7.06659	0.449299	22.0486	2.25829	0							0.225951	-7.07383										0.223559	-0.346787	0.449667	25.8981	2.25869	0							0.226108	-0.625103										0.223471	0.925223	0.449536	25.7764
0.223597	-7.07	0.449798	22.0485	2.26079	0							0.226201	-7.0759										0.223809	-0.348196	0.450166	25.8979	2.26119	0							0.226357	-0.625103										0.22372	0.925126	0.450035	25.7764
0.223847	-7.07114	0.450297	22.0485	2.26329	0							0.22645	-7.0767										0.224059	-0.350897	0.450666	25.8978	2.26369	0							0.226607	-0.625103										0.22397	0.925637	0.450534	25.7764
0.224096	-7.07181	0.450795	22.0485	2.26578	0							0.2267	-7.07707										0.224308	-0.351424	0.451165	25.8977	2.26618	0							0.226857	-0.625103										0.224219	0.925416	0.451033	25.7765
0.224345	-7.07321	0.451294	22.0485	2.26828	0							0.226949	-7.07923										0.224558	-0.352339	0.451664	25.8977	2.26868	0							0.227106	-0.625103										0.224469	0.925119	0.451532	25.7766
0.224595	-7.07217	0.451793	22.0484	2.27077	0							0.227198	-7.07991										0.224807	-0.353124	0.452163	25.8974	2.27117	0							0.227356	-0.624841										0.224718	0.927312	0.452031	25.7766
0.224844	-7.07136	0.452292	22.0484	2.27327	0							0.227448	-7.07951										0.225057	-0.351384	0.452662	25.8972	2.27367	0							0.227605	-0.624579										0.224968	0.927794	0.45253	25.7766
0.225094	-7.07026	0.452791	22.0483	2.27576	0							0.227697	-7.08105										0.225306	-0.350456	0.453161	25.8972	2.27617	0							0.227855	-0.624317										0.225217	0.927861	0.453029	25.7765
0.225343	-7.07303	0.453289	22.0483	2.27826	0							0.227946	-7.08301										0.225556	-0.351776	0.45366	25.8972	2.27866	0							0.228104	-0.624055										0.225467	0.928503	0.453528	25.7765
0.225592	-7.07206	0.453788	22.0483	2.28075	0							0.228196	-7.08519										0.225806	-0.353286	0.45416	25.8972	2.28116	0							0.228354	-0.623793										0.225717	0.929327	0.454027	25.7765
0.225842	-7.07383	0.454287	22.0483	2.28325	0							0.228445	-7.08657										0.226055	-0.351912	0.454659	25.8971	2.28365	0							0.228603	-0.623532										0.225966	0.929142	0.454526	25.7765
0.226091	-7.0759	0.454786	22.0483	2.28574	0							0.228695	-7.08502										0.226305	-0.353018	0.455158	25.897	2.28615	0							0.228853	-0.62327										0.226216	0.927897	0.455025	25.7766
0.226341	-7.0767	0.455285	22.0482	2.28824	0							0.228944	-7.084										0.226554	-0.354311	0.455657	25.8969	2.28864	0							0.229103	-0.623008										0.226465	0.927775	0.455525	25.7766
0.22659	-7.07707	0.455783	22.0482	2.29074	0							0.229193	-7.08303										0.226804	-0.354813	0.456156	25.8968	2.29114	0							0.229352	-0.622746										0.226715	0.927518	0.456024	25.7766
0.226839	-7.07923	0.456282	22.0481	2.29323	0							0.229443	-7.08188										0.227053	-0.356226	0.456655	25.8967	2.29364	0							0.229602	-0.622484										0.226964	0.927496	0.456523	25.7765
0.227089	-7.07991	0.456781	22.0481	2.29573	0							0.229692	-7.08261										0.227303	-0.358204	0.457154	25.8966	2.29613	0							0.229851	-0.622237										0.227214	0.929598	0.457022	25.7765
0.227338	-7.07951	0.45728	22.048	2.29822	0							0.229942	-7.08278										0.227553	-0.356843	0.457653	25.8965	2.29863	0							0.230101	-0.621989										0.227463	0.930633	0.457521	25.7765
0.227587	-7.08105	0.457778	22.0481	2.30072	0							0.230191	-7.08049										0.227802	-0.356144	0.458153	25.8966	2.30112	0							0.23035	-0.621741										0.227713	0.930672	0.45802	25.7765
0.227837	-7.08301	0.458277	22.0481	2.30321	0							0.23044	-7.07935										0.228052	-0.354469	0.458652	25.8965	2.30362	0							0.2306	-0.621494										0.227962	0.931425	0.458519	25.7765
0.228086	-7.08519	0.458776	22.0481	2.30571	0							0.23069	-7.08001										0.228301	-0.35377	0.459151	25.8965	2.30612	0							0.23085	-0.621246										0.228212	0.931405	0.459018	25.7766
0.228336	-7.08657	0.459275	22.048	2.3082	0							0.230939	-7.08017										0.228551	-0.354344	0.45965	25.8965	2.30861	0							0.231099	-0.620998										0.228461	0.930099	0.459517	25.7766
0.228585	-7.08502	0.459774	22.0478	2.3107	0							0.231189	-7.08022										0.2288	-0.35424	0.460149	25.8962	2.31111	0							0.231349	-0.620751										0.228711	0.930182	0.460016	25.7765
0.228834	-7.084	0.460272	22.0477	2.31319	0							0.231438	-7.08136										0.22905	-0.352073	0.460648	25.8961	2.3136	0							0.231598	-0.620503										0.22896	0.93188	0.460515	25.7765
0.229084	-7.08303	0.460771	22.0476	2.31569	0							0.231687	-7.0829										0.2293	-0.352748	0.461147	25.8958	2.3161	0							0.231848	-0.620255										0.22921	0.933656	0.461014	25.7765
0.229333	-7.08188	0.46127	22.0475	2.31819	0							0.231937	-7.0836										0.229549	-0.354868	0.461647	25.8957	2.31859	0							0.232097	-0.620008										0.229459	0.933975	0.461513	25.7765
0.229583	-7.08261	0.461769	22.0474	2.32068	0							0.232186	-7.08321										0.229799	-0.355862	0.462146	25.8955	2.32109	0							0.232347	-0.619774										0.229709	0.933202	0.462012	25.7765
0.229832	-7.08278	0.462268	22.0473	2.32318	0							0.232436	-7.08251										0.230048	-0.356708	0.462645	25.8955	2.32359	0							0.232597	-0.61954										0.229958	0.932477	0.462511	25.7765
0.230081	-7.08049	0.462766	22.0472	2.32567	0							0.232685	-7.08174										0.230298	-0.356937	0.463144	25.8954	2.32608	0							0.232846	-0.619306										0.230208	0.933147	0.46301	25.7765
0.230331	-7.07935	0.463265	22.0472	2.32817	0							0.232934	-7.08308										0.230547	-0.357646	0.463643	25.8952	2.32858	0							0.233096	-0.619071										0.230457	0.933438	0.463509	25.7766
0.23058	-7.08001	0.463764	22.0472	2.33066	0							0.233184	-7.08368										0.230797	-0.356719	0.464142	25.8952	2.33107	0							0.233345	-0.618837										0.230707	0.932458	0.464008	25.7766
0.23083	-7.08017	0.464263	22.0471	2.33316	0							0.233433	-7.08284										0.231046	-0.356018	0.464641	25.8951	2.33357	0							0.233595	-0.618603										0.230956	0.931653	0.464507	25.7766
0.231079	-7.08022	0.464762	22.0471	2.33565	0							0.233683	-7.08337										0.231296	-0.358391	0.46514	25.895	2.33607	0							0.233844	-0.618369										0.231206	0.931809	0.465006	25.7765
0.231328	-7.08136	0.46526	22.047	2.33815	0							0.233932	-7.08427										0.231546	-0.36007	0.46564	25.8949	2.33856	0							0.234094	-0.618135										0.231455	0.931614	0.465505	25.7764
0.231578	-7.0829	0.465759	22.047	2.34064	0							0.234181	-7.08331										0.231795	-0.360644	0.466139	25.8948	2.34106	0							0.234344	-0.617901										0.231705	0.932069	0.466004	25.7764
0.231827	-7.0836	0.466258	22.047	2.34314	0							0.234431	-7.08209										0.232045	-0.360849	0.466638	25.8947	2.34355	0							0.234593	-0.617667										0.231955	0.931677	0.466503	25.7765
0.232077	-7.08321	0.466757	22.047	2.34564	0							0.23468	-7.08054										0.232294	-0.361063	0.467137	25.8947	2.34605	0							0.234843	-0.617446										0.232204	0.930777	0.467002	25.7765
0.232326	-7.08251	0.467255	22.047	2.34813	0							0.23493	-7.08031										0.232544	-0.361321	0.467636	25.8945	2.34854	0							0.235092	-0.617225										0.232454	0.931908	0.467501	25.7766
0.232575	-7.08174	0.467754	22.047	2.35063	0							0.235179	-7.08152										0.232793	-0.360228	0.468135	25.8943	2.35104	0							0.235342	-0.617004										0.232703	0.93189	0.468001	25.7767
0.232825	-7.08308	0.468253	22.047	2.35312	0							0.235428	-7.08148										0.233043	-0.359844	0.468634	25.8941	2.35354	0							0.235591	-0.616782										0.232953	0.933098	0.4685	25.7768
0.233074	-7.08368	0.468752	22.0469	2.35562	0							0.235678	-7.08199										0.233293	-0.358919	0.469134	25.894	2.35603	0							0.235841	-0.616561										0.233202	0.933341	0.468999	25.7768
0.233324	-7.08284	0.469251	22.0468	2.35811	0							0.235927	-7.08288										0.233542	-0.358727	0.469633	25.8939	2.35853	0							0.23609	-0.61634										0.233452	0.931449	0.469498	25.7767
0.233573	-7.08337	0.469749	22.0468	2.36061	0							0.236176	-7.08332										0.233792	-0.359982	0.470132	25.894	2.36102	0							0.23634	-0.616119										0.233701	0.930447	0.469997	25.7767
0.233822	-7.08427	0.470248	22.0467	2.3631	0							0.236426	-7.08411										0.234041	-0.361283	0.470631	25.894	2.36352	0							0.23659	-0.615898										0.233951	0.928471	0.470496	25.7767
0.234072	-7.08331	0.470747	22.0466	2.3656	0							0.236675	-7.08615										0.234291	-0.36241	0.47113	25.8939	2.36601	0							0.236839	-0.615677										0.2342	0.927016	0.470995	25.7767
0.234321	-7.08209	0.471246	22.0465	2.36809	0							0.236925	-7.0868										0.23454	-0.363057	0.471629	25.8939	2.36851	0							0.237089	-0.615456										0.23445	0.926226	0.471494	25.7769
0.234571	-7.08054	0.471745	22.0464	2.37059	0							0.237174	-7.0853										0.23479	-0.363882	0.472128	25.8939	2.37101	0							0.237338	-0.615247										0.234699	0.925069	0.471993	25.777
0.23482	-7.08031	0.472243	22.0463	2.37309	0							0.237423	-7.08462										0.23504	-0.364129	0.472627	25.8938	2.3735	0							0.237588	-0.615038										0.234949	0.92401	0.472492	25.777
0.235069	-7.08152	0.472742	22.0463	2.37558	0							0.237673	-7.0856										0.235289	-0.364614	0.473127	25.8936	2.376	0							0.237837	-0.614829										0.235198	0.922749	0.472991	25.777
0.235319	-7.08148	0.473241	22.0463	2.37808	0							0.237922	-7.08421										0.235539	-0.364504	0.473626	25.8935	2.3785	0							0.238087	-0.61462										0.235448	0.920575	0.47349	25.777
0.235568	-7.08199	0.47374	22.0461	2.38057	0							0.238172	-7.08303										0.235788	-0.364947	0.474125	25.8934	2.38099	0							0.238337	-0.614411										0.235697	0.920274	0.473989	25.7769
0.235817	-7.08288	0.474239	22.0461	2.38307	0							0.238421	-7.08363										0.236038	-0.364843	0.474624	25.8934	2.38349	0							0.238586	-0.614203										0.235947	0.922077	0.474488	25.777
0.236067	-7.08332	0.474737	22.0461	2.38556	0							0.23867	-7.08441										0.236287	-0.363569	0.475123	25.8934	2.38598	0							0.238836	-0.613994										0.236196	0.921452	0.474987	25.777
0.236316	-7.08411	0.475236	22.046	2.38806	0							0.23892	-7.08471										0.236537	-0.362553	0.475622	25.8933	2.38848	0							0.239085	-0.613785										0.236446	0.920301	0.475486	25.777
0.236566	-7.08615	0.475735	22.046	2.39055	0							0.239169	-7.08486										0.236787	-0.362111	0.476121	25.8933	2.39097	0							0.239335	-0.613576										0.236695	0.922403	0.475985	25.7769
0.236815	-7.0868	0.476234	22.0459	2.39305	0							0.239419	-7.0848										0.237036	-0.361775	0.476621	25.8932	2.39347	0							0.239584	-0.613367										0.236945	0.924999	0.476484	25.7768
0.237064	-7.0853	0.476732	22.0457	2.39554	0							0.239668	-7.08416										0.237286	-0.361675	0.47712	25.8931	2.39596	0							0.239834	-0.61317										0.237194	0.925513	0.476983	25.7767
0.237314	-7.08462	0.477231	22.0456	2.39804	0							0.239917	-7.08353										0.237535	-0.361115	0.477619	25.893	2.39846	0							0.240084	-0.612973										0.237444	0.926452	0.477482	25.7765
0.237563	-7.0856	0.47773	22.0456	2.40054	0							0.240167	-7.08383										0.237785	-0.361041	0.478118	25.8928	2.40096	0							0.240333	-0.612776										0.237694	0.92676	0.477981	25.7764
0.237813	-7.08421	0.478229	22.0456	2.40303	0							0.240416	-7.08488										0.238034	-0.360892	0.478617	25.8927	2.40345	0							0.240583	-0.612579										0.237943	0.925264	0.47848	25.7764
0.238062	-7.08303	0.478728	22.0456	2.40553	0							0.240666	-7.08563										0.238284	-0.360786	0.479116	25.8924	2.40595	0							0.240832	-0.612382										0.238193	0.92612	0.478979	25.7763
0.238311	-7.08363	0.479226	22.0454	2.40802	0							0.240915	-7.08452										0.238534	-0.360513	0.479615	25.8923	2.40844	0							0.241082	-0.612185										0.238442	0.926884	0.479478	25.7763
0.238561	-7.08441	0.479725	22.0454	2.41052	0							0.241164	-7.08403										0.238783	-0.360977	0.480115	25.8922	2.41094	0							0.241331	-0.611988										0.238692	0.925442	0.479977	25.7764
0.23881	-7.08471	0.480224	22.0454	2.41301	0							0.241414	-7.08498										0.239033	-0.362219	0.480614	25.892	2.41344	0							0.241581	-0.611791										0.238941	0.92527	0.480477	25.7764
0.23906	-7.08486	0.480723	22.0453	2.41551	0							0.241663	-7.0856										0.239282	-0.361774	0.481113	25.8919	2.41593	0							0.241831	-0.611594										0.239191	0.925117	0.480976	25.7764
0.239309	-7.0848	0.481222	22.0452	2.418	0							0.241913	-7.08683										0.239532	-0.363006	0.481612	25.8919	2.41843	0							0.24208	-0.611397										0.23944	0.924867	0.481475	25.7764
0.239558	-7.08416	0.48172	22.0452	2.4205	0							0.242162	-7.08643										0.239781	-0.365317	0.482111	25.8919	2.42092	0							0.24233	-0.611211										0.23969	0.925443	0.481974	25.7764
0.239808	-7.08353	0.482219	22.0452	2.42299	0							0.242411	-7.08461										0.240031	-0.365763	0.48261	25.8917	2.42342	0							0.242579	-0.611025										0.239939	0.926306	0.482473	25.7765
0.240057	-7.08383	0.482718	22.0451	2.42549	0							0.242661	-7.08504										0.24028	-0.365517	0.483109	25.8916	2.42592	0							0.242829	-0.610839										0.240189	0.927983	0.482972	25.7765
0.240307	-7.08488	0.483217	22.045	2.42799	0							0.24291	-7.08547										0.24053	-0.365065	0.483608	25.8914	2.42841	0							0.243078	-0.610653										0.240438	0.928232	0.483471	25.7765
0.240556	-7.08563	0.483716	22.0449	2.43048	0							0.24316	-7.0849										0.24078	-0.364226	0.484108	25.8915	2.43091	0							0.243328	-0.610467										0.240688	0.927326	0.48397	25.7765
0.240805	-7.08452	0.484214	22.0449	2.43298	0							0.243409	-7.08597										0.241029	-0.363895	0.484607	25.8916	2.4334	0							0.243578	-0.610281										0.240937	0.927285	0.484469	25.7765
0.241055	-7.08403	0.484713	22.0449	2.43547	0							0.243658	-7.08645										0.241279	-0.364123	0.485106	25.8915	2.4359	0							0.243827	-0.610095										0.241187	0.927848	0.484968	25.7766
0.241304	-7.08498	0.485212	22.0447	2.43797	0							0.243908	-7.08635										0.241528	-0.364408	0.485605	25.8915	2.43839	0							0.244077	-0.609909										0.241436	0.926589	0.485467	25.7766
0.241554	-7.0856	0.485711	22.0445	2.44046	0							0.244157	-7.08755										0.241778	-0.36423	0.486104	25.8914	2.44089	0							0.244326	-0.609723										0.241686	0.926869	0.485966	25.7766
0.241803	-7.08683	0.486209	22.0443	2.44296	0							0.244407	-7.08804										0.242027	-0.363344	0.486603	25.8913	2.44339	0							0.244576	-0.609537										0.241935	0.925937	0.486465	25.7766
0.242052	-7.08643	0.486708	22.0442	2.44545	0							0.244656	-7.08691										0.242277	-0.362281	0.487102	25.8912	2.44588	0							0.244825	-0.609362										0.242185	0.923718	0.486964	25.7766
0.242302	-7.08461	0.487207	22.0441	2.44795	0							0.244905	-7.08727										0.242527	-0.362743	0.487602	25.891	2.44838	0							0.245075	-0.609187										0.242434	0.9239	0.487463	25.7765
0.242551	-7.08504	0.487706	22.0441	2.45045	0							0.245155	-7.08777										0.242776	-0.363721	0.488101	25.8909	2.45087	0							0.245324	-0.609011										0.242684	0.925579	0.487962	25.7765
0.242801	-7.08547	0.488205	22.044	2.45294	0							0.245404	-7.08747										0.243026	-0.365451	0.4886	25.8908	2.45337	0							0.245574	-0.608836										0.242933	0.924032	0.488461	25.7765
0.24305	-7.0849	0.488703	22.044	2.45544	0							0.245653	-7.08789										0.243275	-0.367138	0.489099	25.8906	2.45587	0							0.245824	-0.608661										0.243183	0.923802	0.48896	25.7764
0.243299	-7.08597	0.489202	22.044	2.45793	0							0.245903	-7.08918										0.243525	-0.367132	0.489598	25.8906	2.45836	0							0.246073	-0.608485										0.243432	0.923169	0.489459	25.7763
0.243549	-7.08645	0.489701	22.0439	2.46043	0							0.246152	-7.09142										0.243774	-0.367682	0.490097	25.8904	2.46086	0							0.246323	-0.60831										0.243682	0.920538	0.489958	25.7762
0.243798	-7.08635	0.4902	22.044	2.46292	0							0.246402	-7.09121										0.244024	-0.368963	0.490596	25.8902	2.46335	0							0.246572	-0.608135										0.243932	0.919633	0.490457	25.7762
0.244048	-7.08755	0.490699	22.044	2.46542	0							0.246651	-7.08929										0.244274	-0.369488	0.491095	25.8901	2.46585	0							0.246822	-0.607959										0.244181	0.920196	0.490956	25.7762
0.244297	-7.08804	0.491197	22.044	2.46791	0							0.2469	-7.08957										0.244523	-0.369712	0.491595	25.89	2.46834	0							0.247071	-0.607784										0.244431	0.919236	0.491455	25.7763
0.244546	-7.08691	0.491696	22.044	2.47041	0							0.24715	-7.09202										0.244773	-0.371004	0.492094	25.8899	2.47084	0							0.247321	-0.607453										0.24468	0.917578	0.491954	25.7762
0.244796	-7.08727	0.492195	22.0439	2.4729	0							0.247399	-7.09339										0.245022	-0.372418	0.492593	25.8898	2.47334	0							0.247571	-0.607121										0.24493	0.918374	0.492453	25.7762
0.245045	-7.08777	0.492694	22.0439	2.4754	0							0.247649	-7.09382										0.245272	-0.373652	0.493092	25.8897	2.47583	0							0.24782	-0.60679										0.245179	0.917354	0.492953	25.7762
0.245294	-7.08747	0.493192	22.0439	2.4779	0							0.247898	-7.09488										0.245521	-0.374667	0.493591	25.8896	2.47833	0							0.24807	-0.606458										0.245429	0.915181	0.493452	25.7762
0.245544	-7.08789	0.493691	22.0438	2.48039	0							0.248147	-7.09532										0.245771	-0.373583	0.49409	25.8896	2.48082	0							0.248319	-0.606127										0.245678	0.914533	0.493951	25.7762
0.245793	-7.08918	0.49419	22.0436	2.48289	0							0.248397	-7.09599										0.246021	-0.372076	0.494589	25.8895	2.48332	0							0.248569	-0.605795										0.245928	0.914299	0.49445	25.7761
0.246043	-7.09142	0.494689	22.0436	2.48538	0							0.248646	-7.09532										0.24627	-0.372177	0.495089	25.8894	2.48582	0							0.248818	-0.605464										0.246177	0.91309	0.494949	25.7761
0.246292	-7.09121	0.495188	22.0435	2.48788	0							0.248896	-7.09514										0.24652	-0.372243	0.495588	25.8893	2.48831	0							0.249068	-0.605133										0.246427	0.912802	0.495448	25.7761
0.246541	-7.08929	0.495686	22.0434	2.49037	0							0.249145	-7.09642										0.246769	-0.37308	0.496087	25.8891	2.49081	0							0.249318	-0.604801										0.246676	0.913179	0.495947	25.7761
0.246791	-7.08957	0.496185	22.0434	2.49287	0							0.249394	-7.0965										0.247019	-0.374459	0.496586	25.8887	2.4933	0							0.249567	-0.60447										0.246926	0.914612	0.496446	25.7761
0.24704	-7.09202	0.496684	22.0433	2.49536	0							0.249644	-7.09588										0.247268	-0.375205	0.497085	25.8885	2.4958	0							0.249817	-0.60447										0.247175	0.913366	0.496945	25.7762
0.24729	-7.09339	0.497183	22.0434	2.49786	0							0.249893	-7.09665										0.247518	-0.375327	0.497584	25.8883	2.4983	0							0.250066	-0.60447										0.247425	0.912049	0.497444	25.7762
0.247539	-7.09382	0.497682	22.0433	2.50035	0							0.250143	-7.09774										0.247767	-0.37525	0.498083	25.8882	2.50079	0							0.250316	-0.60447										0.247674	0.914088	0.497943	25.7762
0.247788	-7.09488	0.49818	22.0433	2.50285	0							0.250392	-7.09993										0.248017	-0.376323	0.498582	25.8881	2.50329	0							0.250565	-0.60447										0.247924	0.914645	0.498442	25.7762
0.248038	-7.09532	0.498679	22.0433	2.50535	0							0.250641	-7.10071										0.248267	-0.378258	0.499082	25.888	2.50578	0							0.250815	-0.60447										0.248173	0.915347	0.498941	25.776
0.248287	-7.09599	0.499178	22.0432	2.50784	0							0.250891	-7.10225										0.248516	-0.379794	0.499581	25.8879	2.50828	0							0.251065	-0.60447										0.248423	0.915565	0.49944	25.7758
0.248537	-7.09532	0.499677	22.0432	2.51034	0							0.25114	-7.10277										0.248766	-0.379278	0.50008	25.8878	2.51078	0							0.251314	-0.60447										0.248672	0.916312	0.499939	25.7758
0.248786	-7.09514	0.500176	22.0431	2.51283	0							0.25139	-7.10167										0.249015	-0.377963	0.500579	25.8877	2.51327	0							0.251564	-0.60447										0.248922	0.915232	0.500438	25.7758
0.249035	-7.09642	0.500674	22.0431	2.51533	0							0.251639	-7.10068										0.249265	-0.37691	0.501078	25.8876	2.51577	0							0.251813	-0.60447										0.249171	0.914511	0.500937	25.7758
0.249285	-7.0965	0.501173	22.0429	2.51782	0							0.251888	-7.10065										0.249514	-0.376637	0.501577	25.8875	2.51826	0							0.252063	-0.60447										0.249421	0.911992	0.501436	25.7757
0.249534	-7.09588	0.501672	22.0427	2.52032	0							0.252138	-7.10163										0.249764	-0.376794	0.502076	25.8875	2.52076	0							0.252312	-0.604177										0.24967	0.910487	0.501935	25.7756
0.249784	-7.09665	0.502171	22.0425	2.52281	0							0.252387	-7.10077										0.250014	-0.375508	0.502576	25.8874	2.52325	0							0.252562	-0.603884										0.24992	0.911196	0.502434	25.7756
0.250033	-7.09774	0.50267	22.0424	2.52531	0							0.252636	-7.10069										0.250263	-0.373419	0.503075	25.8874	2.52575	0							0.252812	-0.603591										0.250169	0.911268	0.502933	25.7755
0.250282	-7.09993	0.503168	22.0422	2.5278	0							0.252886	-7.10207										0.250513	-0.373708	0.503574	25.8874	2.52825	0							0.253061	-0.603298										0.250419	0.911203	0.503432	25.7754
0.250532	-7.10071	0.503667	22.0422	2.5303	0							0.253135	-7.10164										0.250762	-0.374893	0.504073	25.8873	2.53074	0							0.253311	-0.603005										0.250669	0.911714	0.503931	25.7755
0.250781	-7.10225	0.504166	22.0421	2.5328	0							0.253385	-7.09931										0.251012	-0.375114	0.504572	25.8873	2.53324	0							0.25356	-0.602713										0.250918	0.914801	0.50443	25.7755
0.251031	-7.10277	0.504665	22.042	2.53529	0							0.253634	-7.10028										0.251261	-0.375391	0.505071	25.8873	2.53573	0							0.25381	-0.60242										0.251168	0.915102	0.504929	25.7755
0.25128	-7.10167	0.505163	22.0418	2.53779	0							0.253883	-7.10091										0.251511	-0.375642	0.50557	25.8872	2.53823	0							0.254059	-0.602127										0.251417	0.915409	0.505428	25.7754
0.251529	-7.10068	0.505662	22.0418	2.54028	0							0.254133	-7.09893										0.251761	-0.376811	0.506069	25.887	2.54073	0							0.254309	-0.601834										0.251667	0.914573	0.505928	25.7754
0.251779	-7.10065	0.506161	22.0418	2.54278	0							0.254382	-7.09724										0.25201	-0.377361	0.506569	25.8869	2.54322	0							0.254558	-0.601541										0.251916	0.914209	0.506427	25.7754
0.252028	-7.10163	0.50666	22.0417	2.54527	0							0.254632	-7.09721										0.25226	-0.378307	0.507068	25.8868	2.54572	0							0.254808	-0.601282										0.252166	0.912793	0.506926	25.7755
0.252277	-7.10077	0.507159	22.0417	2.54777	0							0.254881	-7.09999										0.252509	-0.378685	0.507567	25.8867	2.54821	0							0.255058	-0.601024										0.252415	0.912671	0.507425	25.7754
0.252527	-7.10069	0.507657	22.0416	2.55026	0							0.25513	-7.10126										0.252759	-0.378822	0.508066	25.8866	2.55071	0							0.255307	-0.600766										0.252665	0.912711	0.507924	25.7753
0.252776	-7.10207	0.508156	22.0415	2.55276	0							0.25538	-7.10028										0.253008	-0.377096	0.508565	25.8866	2.5532	0							0.255557	-0.600507										0.252914	0.915253	0.508423	25.7752
0.253026	-7.10164	0.508655	22.0414	2.55525	0							0.255629	-7.10049										0.253258	-0.37621	0.509064	25.8864	2.5557	0							0.255806	-0.600249										0.253164	0.915385	0.508922	25.7751
0.253275	-7.09931	0.509154	22.0414	2.55775	0							0.255879	-7.10044										0.253508	-0.37581	0.509563	25.8863	2.5582	0							0.256056	-0.59999										0.253413	0.916987	0.509421	25.775
0.253524	-7.10028	0.509653	22.0414	2.56025	0							0.256128	-7.10113										0.253757	-0.376219	0.510063	25.8861	2.56069	0							0.256305	-0.599732										0.253663	0.917033	0.50992	25.775
0.253774	-7.10091	0.510151	22.0414	2.56274	0							0.256377	-7.10034										0.254007	-0.377265	0.510562	25.8861	2.56319	0							0.256555	-0.599473										0.253912	0.916846	0.510419	25.7749
0.254023	-7.09893	0.51065	22.0414	2.56524	0							0.256627	-7.09857										0.254256	-0.376211	0.511061	25.8859	2.56568	0							0.256805	-0.599215										0.254162	0.915967	0.510918	25.7748
0.254273	-7.09724	0.511149	22.0413	2.56773	0							0.256876	-7.09882										0.254506	-0.374856	0.51156	25.8859	2.56818	0							0.257054	-0.598956										0.254411	0.916713	0.511417	25.7748
0.254522	-7.09721	0.511648	22.0413	2.57023	0							0.257126	-7.099										0.254755	-0.374501	0.512059	25.8858	2.57068	0							0.257304	-0.598728										0.254661	0.918631	0.511916	25.7748
0.254771	-7.09999	0.512146	22.0411	2.57272	0							0.257375	-7.0991										0.255005	-0.37612	0.512558	25.886	2.57317	0							0.257553	-0.5985										0.25491	0.918746	0.512415	25.7748
0.255021	-7.10126	0.512645	22.041	2.57522	0							0.257624	-7.10012										0.255255	-0.377948	0.513057	25.886	2.57567	0							0.257803	-0.598273										0.25516	0.918133	0.512914	25.7747
0.25527	-7.10028	0.513144	22.0409	2.57771	0							0.257874	-7.10225										0.255504	-0.376865	0.513556	25.8858	2.57816	0							0.258052	-0.598045										0.255409	0.91868	0.513413	25.7748
0.25552	-7.10049	0.513643	22.0408	2.58021	0							0.258123	-7.10285										0.255754	-0.377243	0.514056	25.8858	2.58066	0							0.258302	-0.597817										0.255659	0.920859	0.513912	25.7749
0.255769	-7.10044	0.514142	22.0407	2.5827	0							0.258373	-7.10204										0.256003	-0.378145	0.514555	25.8858	2.58315	0							0.258552	-0.597589										0.255908	0.921338	0.514411	25.7749
0.256018	-7.10113	0.51464	22.0407	2.5852	0							0.258622	-7.1018										0.256253	-0.37999	0.515054	25.8857	2.58565	0							0.258801	-0.597361										0.256158	0.921184	0.51491	25.7748
0.256268	-7.10034	0.515139	22.0407	2.5877	0							0.258871	-7.10281										0.256502	-0.380771	0.515553	25.8856	2.58815	0							0.259051	-0.597133										0.256407	0.923454	0.515409	25.7747
0.256517	-7.09857	0.515638	22.0405	2.59019	0							0.259121	-7.10404										0.256752	-0.380095	0.516052	25.8854	2.59064	0							0.2593	-0.596905										0.256657	0.924639	0.515908	25.7747
0.256767	-7.09882	0.516137	22.0403	2.59269	0							0.25937	-7.10434										0.257001	-0.380541	0.516551	25.8852	2.59314	0							0.25955	-0.596677										0.256907	0.923706	0.516407	25.7748
0.257016	-7.099	0.516636	22.0401	2.59518	0							0.25962	-7.10551										0.257251	-0.379573	0.51705	25.885	2.59563	0							0.259799	-0.596477										0.257156	0.923305	0.516906	25.7749
0.257265	-7.0991	0.517134	22.04	2.59768	0							0.259869	-7.10391										0.257501	-0.377994	0.51755	25.8849	2.59813	0							0.260049	-0.596276										0.257406	0.923123	0.517405	25.775
0.257515	-7.10012	0.517633	22.04	2.60017	0							0.260118	-7.10271										0.25775	-0.379226	0.518049	25.8849	2.60062	0							0.260299	-0.596075										0.257655	0.923622	0.517905	25.775
0.257764	-7.10225	0.518132	22.0399	2.60267	0							0.260368	-7.10259										0.258	-0.378454	0.518548	25.8848	2.60312	0							0.260548	-0.595875										0.257905	0.925478	0.518404	25.7749
0.258014	-7.10285	0.518631	22.0399	2.60516	0							0.260617	-7.10299										0.258249	-0.378324	0.519047	25.8847	2.60562	0							0.260798	-0.595674										0.258154	0.92558	0.518903	25.7747
0.258263	-7.10204	0.51913	22.0399	2.60766	0							0.260867	-7.10259										0.258499	-0.377521	0.519546	25.8847	2.60811	0							0.261047	-0.595473										0.258404	0.926218	0.519402	25.7747
0.258512	-7.1018	0.519628	22.0399	2.61015	0							0.261116	-7.10178										0.258748	-0.376529	0.520045	25.8846	2.61061	0							0.261297	-0.595272										0.258653	0.925925	0.519901	25.7746
0.258762	-7.10281	0.520127	22.0398	2.61265	0							0.261365	-7.09997										0.258998	-0.378034	0.520544	25.8846	2.61311	0							0.261546	-0.595072										0.258903	0.92405	0.5204	25.7745
0.259011	-7.10404	0.520626	22.0398	2.61515	0							0.261615	-7.09919										0.259248	-0.378572	0.521043	25.8845	2.6156	0							0.261796	-0.594871										0.259152	0.921493	0.520899	25.7744
0.259261	-7.10434	0.521125	22.0398	2.61764	0							0.261864	-7.09828										0.259497	-0.379977	0.521543	25.8845	2.6181	0							0.262046	-0.59467										0.259402	0.922835	0.521398	25.7743
0.25951	-7.10551	0.521623	22.0397	2.62014	0							0.262113	-7.09766										0.259747	-0.379273	0.522042	25.8844	2.62059	0							0.262295	-0.594494										0.259651	0.924265	0.521897	25.7742
0.259759	-7.10391	0.522122	22.0398	2.62263	0							0.262363	-7.09541										0.259996	-0.377428	0.522541	25.8844	2.62309	0							0.262545	-0.594317										0.259901	0.925489	0.522396	25.7743
0.260009	-7.10271	0.522621	22.0398	2.62513	0							0.262612	-7.09419										0.260246	-0.375689	0.52304	25.8845	2.62558	0							0.262794	-0.594141										0.26015	0.925024	0.522895	25.7743
0.260258	-7.10259	0.52312	22.0398	2.62762	0							0.262862	-7.09474										0.260495	-0.375167	0.523539	25.8845	2.62808	0							0.263044	-0.593964										0.2604	0.924498	0.523394	25.7742
0.260508	-7.10299	0.523619	22.0399	2.63012	0							0.263111	-7.09414										0.260745	-0.375065	0.524038	25.8844	2.63057	0							0.263293	-0.593787										0.260649	0.923572	0.523893	25.7741
0.260757	-7.10259	0.524117	22.0399	2.63261	0							0.26336	-7.09413										0.260995	-0.375055	0.524537	25.8844	2.63307	0							0.263543	-0.593611										0.260899	0.923122	0.524392	25.7742
0.261006	-7.10178	0.524616	22.0399	2.63511	0							0.26361	-7.09379										0.261244	-0.374484	0.525037	25.8843	2.63557	0							0.263792	-0.593434										0.261148	0.924129	0.524891	25.7742
0.261256	-7.09997	0.525115	22.0398	2.63761	0							0.263859	-7.09443										0.261494	-0.374175	0.525536	25.8843	2.63806	0							0.264042	-0.593257										0.261398	0.924555	0.52539	25.7742
0.261505	-7.09919	0.525614	22.0398	2.6401	0							0.264109	-7.09459										0.261743	-0.375743	0.526035	25.8842	2.64056	0							0.264292	-0.593081										0.261647	0.924824	0.525889	25.7742
0.261754	-7.09828	0.526113	22.0396	2.6426	0							0.264358	-7.09358										0.261993	-0.375012	0.526534	25.8839	2.64305	0							0.264541	-0.592904										0.261897	0.924451	0.526388	25.7742
0.262004	-7.09766	0.526611	22.0396	2.64509	0							0.264607	-7.09371										0.262242	-0.375015	0.527033	25.8837	2.64555	0							0.264791	-0.592593										0.262146	0.925417	0.526887	25.7741
0.262253	-7.09541	0.52711	22.0397	2.64759	0							0.264857	-7.09442										0.262492	-0.374006	0.527532	25.8835	2.64805	0							0.26504	-0.592282										0.262396	0.92519	0.527386	25.7742
0.262503	-7.09419	0.527609	22.0396	2.65008	0							0.265106	-7.09489										0.262742	-0.373347	0.528031	25.8834	2.65054	0							0.26529	-0.59197										0.262646	0.922735	0.527885	25.7741
0.262752	-7.09474	0.528108	22.0395	2.65258	0							0.265356	-7.09608										0.262991	-0.373284	0.52853	25.8832	2.65304	0							0.265539	-0.591659										0.262895	0.921917	0.528384	25.7741
0.263001	-7.09414	0.528607	22.0394	2.65507	0							0.265605	-7.0964										0.263241	-0.372639	0.52903	25.8831	2.65553	0							0.265789	-0.591347										0.263145	0.922794	0.528883	25.774
0.263251	-7.09413	0.529105	22.0395	2.65757	0							0.265854	-7.09734										0.26349	-0.37279	0.529529	25.883	2.65803	0							0.266039	-0.591036										0.263394	0.922325	0.529382	25.774
0.2635	-7.09379	0.529604	22.0393	2.66006	0							0.266104	-7.09844										0.26374	-0.372002	0.530028	25.883	2.66053	0							0.266288	-0.590725										0.263644	0.922718	0.529881	25.7741
0.26375	-7.09443	0.530103	22.0392	2.66256	0							0.266353	-7.09873										0.263989	-0.370815	0.530527	25.8831	2.66302	0							0.266538	-0.590413										0.263893	0.92162	0.53038	25.774
0.263999	-7.09459	0.530602	22.0392	2.66506	0							0.266603	-7.10019										0.264239	-0.369411	0.531026	25.8831	2.66552	0							0.266787	-0.590102										0.264143	0.921525	0.53088	25.7739
0.264248	-7.09358	0.5311	22.0391	2.66755	0							0.266852	-7.10066										0.264489	-0.37073	0.531525	25.8831	2.66801	0							0.267037	-0.589791										0.264392	0.921326	0.531379	25.7739
0.264498	-7.09371	0.531599	22.0388	2.67005	0							0.267101	-7.10052										0.264738	-0.370476	0.532024	25.883	2.67051	0							0.267286	-0.589555										0.264642	0.921406	0.531878	25.7739
0.264747	-7.09442	0.532098	22.0387	2.67254	0							0.267351	-7.09989										0.264988	-0.371679	0.532524	25.883	2.673	0							0.267536	-0.58932										0.264891	0.920991	0.532377	25.7738
0.264997	-7.09489	0.532597	22.0386	2.67504	0							0.2676	-7.09994										0.265237	-0.3701	0.533023	25.883	2.6755	0							0.267786	-0.589085										0.265141	0.919525	0.532876	25.7737
0.265246	-7.09608	0.533096	22.0386	2.67753	0							0.26785	-7.10099										0.265487	-0.371098	0.533522	25.883	2.678	0							0.268035	-0.588849										0.26539	0.919605	0.533375	25.7737
0.265495	-7.0964	0.533594	22.0386	2.68003	0							0.268099	-7.10208										0.265736	-0.36968	0.534021	25.8829	2.68049	0							0.268285	-0.588614										0.26564	0.919192	0.533874	25.7736
0.265745	-7.09734	0.534093	22.0386	2.68252	0							0.268348	-7.10276										0.265986	-0.371678	0.53452	25.8828	2.68299	0							0.268534	-0.588378										0.265889	0.918362	0.534373	25.7736
0.265994	-7.09844	0.534592	22.0386	2.68502	0							0.268598	-7.10348										0.266235	-0.373265	0.535019	25.8826	2.68548	0							0.268784	-0.588143										0.266139	0.917257	0.534872	25.7735
0.266244	-7.09873	0.535091	22.0385	2.68751	0							0.268847	-7.10556										0.266485	-0.373225	0.535518	25.8825	2.68798	0							0.269033	-0.587907										0.266388	0.916905	0.535371	25.7734
0.266493	-7.10019	0.53559	22.0384	2.69001	0							0.269097	-7.10585										0.266735	-0.373873	0.536018	25.8826	2.69048	0							0.269283	-0.587672										0.266638	0.917507	0.53587	25.7735
0.266742	-7.10066	0.536088	22.0384	2.69251	0							0.269346	-7.10511										0.266984	-0.373726	0.536517	25.8825	2.69297	0							0.269533	-0.587437										0.266887	0.917794	0.536369	25.7735
0.266992	-7.10052	0.536587	22.0383	2.695	0							0.269595	-7.10511										0.267234	-0.373292	0.537016	25.8823	2.69547	0							0.269782	-0.587259										0.267137	0.916238	0.536868	25.7735
0.267241	-7.09989	0.537086	22.0383	2.6975	0							0.269845	-7.10538										0.267483	-0.373565	0.537515	25.882	2.69796	0							0.270032	-0.587081										0.267386	0.914401	0.537367	25.7735
0.267491	-7.09994	0.537585	22.0382	2.69999	0							0.270094	-7.10461										0.267733	-0.374116	0.538014	25.8818	2.70046	0							0.270281	-0.586904										0.267636	0.915979	0.537866	25.7736
0.26774	-7.10099	0.538083	22.0381	2.70249	0							0.270344	-7.10316										0.267982	-0.374091	0.538513	25.8817	2.70296	0							0.270531	-0.586726										0.267885	0.917388	0.538365	25.7735
0.267989	-7.10208	0.538582	22.038	2.70498	0							0.270593	-7.10386										0.268232	-0.37531	0.539012	25.8817	2.70545	0							0.27078	-0.586549										0.268135	0.918057	0.538864	25.7735
0.268239	-7.10276	0.539081	22.038	2.70748	0							0.270842	-7.10396										0.268482	-0.373465	0.539511	25.8817	2.70795	0							0.27103	-0.586371										0.268384	0.918032	0.539363	25.7735
0.268488	-7.10348	0.53958	22.0379	2.70997	0							0.271092	-7.10239										0.268731	-0.375234	0.540011	25.8815	2.71044	0							0.271279	-0.586193										0.268634	0.918364	0.539862	25.7734
0.268738	-7.10556	0.540079	22.0379	2.71247	0							0.271341	-7.1016										0.268981	-0.377778	0.54051	25.8813	2.71294	0							0.271529	-0.586016										0.268883	0.91802	0.540361	25.7733
0.268987	-7.10585	0.540577	22.0379	2.71496	0							0.27159	-7.10039										0.26923	-0.377871	0.541009	25.8812	2.71543	0							0.271779	-0.585838										0.269133	0.917124	0.54086	25.7731
0.269236	-7.10511	0.541076	22.0378	2.71746	0							0.27184	-7.10072										0.26948	-0.377976	0.541508	25.881	2.71793	0							0.272028	-0.58566										0.269383	0.916703	0.541359	25.773
0.269486	-7.10511	0.541575	22.0377	2.71996	0							0.272089	-7.10049										0.269729	-0.37838	0.542007	25.8809	2.72043	0							0.272278	-0.585392										0.269632	0.915642	0.541858	25.7729
0.269735	-7.10538	0.542074	22.0378	2.72245	0							0.272339	-7.10086										0.269979	-0.378385	0.542506	25.8809	2.72292	0							0.272527	-0.585124										0.269882	0.914438	0.542357	25.7729
0.269985	-7.10461	0.542573	22.0377	2.72495	0							0.272588	-7.10035										0.270229	-0.377697	0.543005	25.8809	2.72542	0							0.272777	-0.584856										0.270131	0.915196	0.542857	25.7729
0.270234	-7.10316	0.543071	22.0376	2.72744	0							0.272837	-7.0994										0.270478	-0.379674	0.543505	25.8808	2.72791	0							0.273026	-0.584588										0.270381	0.915539	0.543356	25.7728
0.270483	-7.10386	0.54357	22.0377	2.72994	0							0.273087	-7.10093										0.270728	-0.378425	0.544004	25.8807	2.73041	0							0.273276	-0.58432										0.27063	0.916257	0.543855	25.7727
0.270733	-7.10396	0.544069	22.0377	2.73243	0							0.273336	-7.10261										0.270977	-0.379677	0.544503	25.8808	2.73291	0							0.273526	-0.584051										0.27088	0.91601	0.544354	25.7726
0.270982	-7.10239	0.544568	22.0377	2.73493	0							0.273586	-7.10349										0.271227	-0.380617	0.545002	25.8807	2.7354	0							0.273775	-0.583783										0.271129	0.918006	0.544853	25.7725
0.271231	-7.1016	0.545067	22.0374	2.73742	0							0.273835	-7.10487										0.271476	-0.380153	0.545501	25.8808	2.7379	0							0.274025	-0.583515										0.271379	0.918513	0.545352	25.7725
0.271481	-7.10039	0.545565	22.0372	2.73992	0							0.274084	-7.10482										0.271726	-0.380751	0.546	25.8808	2.74039	0							0.274274	-0.583247										0.271628	0.919268	0.545851	25.7725
0.27173	-7.10072	0.546064	22.037	2.74241	0							0.274334	-7.10483										0.271976	-0.378842	0.546499	25.8808	2.74289	0							0.274524	-0.582979										0.271878	0.918282	0.54635	25.7724
0.27198	-7.10049	0.546563	22.037	2.74491	0							0.274583	-7.10604										0.272225	-0.378136	0.546998	25.8806	2.74539	0							0.274773	-0.582979										0.272127	0.918948	0.546849	25.7724
0.272229	-7.10086	0.547062	22.037	2.74741	0							0.274833	-7.10783										0.272475	-0.377182	0.547498	25.8804	2.74788	0							0.275023	-0.582979										0.272377	0.918632	0.547348	25.7723
0.272478	-7.10035	0.547561	22.037	2.7499	0							0.275082	-7.10747										0.272724	-0.377274	0.547997	25.8802	2.75038	0							0.275273	-0.582979										0.272626	0.918926	0.547847	25.7722
0.272728	-7.0994	0.548059	22.037	2.7524	0							0.275331	-7.10743										0.272974	-0.37733	0.548496	25.8801	2.75287	0							0.275522	-0.582979										0.272876	0.917937	0.548346	25.7721
0.272977	-7.10093	0.548558	22.0369	2.75489	0							0.275581	-7.10713										0.273223	-0.377815	0.548995	25.8799	2.75537	0							0.275772	-0.582979										0.273125	0.918613	0.548845	25.7722
0.273227	-7.10261	0.549057	22.0369	2.75739	0							0.27583	-7.10618										0.273473	-0.377216	0.549494	25.8799	2.75786	0							0.276021	-0.582979										0.273375	0.917523	0.549344	25.7721
0.273476	-7.10349	0.549556	22.0368	2.75988	0							0.27608	-7.10536										0.273722	-0.378687	0.549993	25.8798	2.76036	0							0.276271	-0.582979										0.273624	0.916584	0.549843	25.7721
0.273725	-7.10487	0.550054	22.0368	2.76238	0							0.276329	-7.10571										0.273972	-0.378878	0.550492	25.8797	2.76286	0							0.27652	-0.582979										0.273874	0.913516	0.550342	25.7721
0.273975	-7.10482	0.550553	22.0367	2.76487	0							0.276578	-7.10688										0.274222	-0.379467	0.550992	25.8797	2.76535	0							0.27677	-0.582979										0.274123	0.912248	0.550841	25.7723
0.274224	-7.10483	0.551052	22.0368	2.76737	0							0.276828	-7.10802										0.274471	-0.378519	0.551491	25.8796	2.76785	0							0.27702	-0.582979										0.274373	0.911956	0.55134	25.7722
0.274474	-7.10604	0.551551	22.0367	2.76987	0							0.277077	-7.10842										0.274721	-0.378498	0.55199	25.8796	2.77034	0							0.277269	-0.582709										0.274622	0.910348	0.551839	25.7719
0.274723	-7.10783	0.55205	22.0367	2.77236	0							0.277327	-7.10985										0.27497	-0.377292	0.552489	25.8796	2.77284	0							0.277519	-0.582438										0.274872	0.909393	0.552338	25.7719
0.274972	-7.10747	0.552548	22.0366	2.77486	0							0.277576	-7.10919										0.27522	-0.376722	0.552988	25.8796	2.77534	0							0.277768	-0.582168										0.275122	0.910963	0.552837	25.7718
0.275222	-7.10743	0.553047	22.0364	2.77735	0							0.277825	-7.10823										0.275469	-0.376518	0.553487	25.8794	2.77783	0							0.278018	-0.581898										0.275371	0.912424	0.553336	25.7717
0.275471	-7.10713	0.553546	22.0363	2.77985	0							0.278075	-7.10851										0.275719	-0.376263	0.553986	25.8794	2.78033	0							0.278267	-0.581628										0.275621	0.91241	0.553835	25.7717
0.275721	-7.10618	0.554045	22.0362	2.78234	0							0.278324	-7.10961										0.275969	-0.376874	0.554485	25.8792	2.78282	0							0.278517	-0.581358										0.27587	0.912813	0.554334	25.7716
0.27597	-7.10536	0.554544	22.0362	2.78484	0							0.278574	-7.10997										0.276218	-0.377261	0.554985	25.879	2.78532	0							0.278766	-0.581087										0.27612	0.914081	0.554833	25.7715
0.276219	-7.10571	0.555042	22.0361	2.78733	0							0.278823	-7.11076										0.276468	-0.376448	0.555484	25.8789	2.78781	0							0.279016	-0.580817										0.276369	0.914675	0.555332	25.7715
0.276469	-7.10688	0.555541	22.0362	2.78983	0							0.279072	-7.11149										0.276717	-0.37582	0.555983	25.8788	2.79031	0							0.279266	-0.580547										0.276619	0.915626	0.555832	25.7714
0.276718	-7.10802	0.55604	22.0362	2.79232	0							0.279322	-7.10965										0.276967	-0.374953	0.556482	25.8787	2.79281	0							0.279515	-0.580277										0.276868	0.916125	0.556331	25.7714
0.276968	-7.10842	0.556539	22.0362	2.79482	0							0.279571	-7.10766										0.277216	-0.373582	0.556981	25.8786	2.7953	0							0.279765	-0.580001										0.277118	0.916815	0.55683	25.7714
0.277217	-7.10985	0.557037	22.036	2.79732	0							0.279821	-7.10751										0.277466	-0.373921	0.55748	25.8784	2.7978	0							0.280014	-0.579724										0.277367	0.915121	0.557329	25.7713
0.277466	-7.10919	0.557536	22.036	2.79981	0							0.28007	-7.10699										0.277716	-0.374417	0.557979	25.8781	2.80029	0							0.280264	-0.579448										0.277617	0.914999	0.557828	25.7713
0.277716	-7.10823	0.558035	22.0358	2.80231	0							0.280319	-7.10642										0.277965	-0.373925	0.558479	25.878	2.80279	0							0.280513	-0.579172										0.277866	0.91377	0.558327	25.7714
0.277965	-7.10851	0.558534	22.0357	2.8048	0							0.280569	-7.10628										0.278215	-0.374972	0.558978	25.878	2.80529	0							0.280763	-0.578895										0.278116	0.913423	0.558826	25.7713
0.278215	-7.10961	0.559033	22.0355	2.8073	0							0.280818	-7.10598										0.278464	-0.374968	0.559477	25.8781	2.80778	0							0.281013	-0.578619										0.278365	0.912138	0.559325	25.7712
0.278464	-7.10997	0.559531	22.0354	2.80979	0							0.281067	-7.10601										0.278714	-0.376724	0.559976	25.878	2.81028	0							0.281262	-0.578343										0.278615	0.912042	0.559824	25.7711
0.278713	-7.11076	0.56003	22.0354	2.81229	0							0.281317	-7.10713										0.278963	-0.379091	0.560475	25.8779	2.81277	0							0.281512	-0.578066										0.278864	0.910095	0.560323	25.7713
0.278963	-7.11149	0.560529	22.0354	2.81478	0							0.281566	-7.10834										0.279213	-0.379605	0.560974	25.878	2.81527	0							0.281761	-0.57779										0.279114	0.910489	0.560822	25.7713
0.279212	-7.10965	0.561028	22.0354	2.81728	0							0.281816	-7.10936										0.279463	-0.379613	0.561473	25.8779	2.81776	0							0.282011	-0.577514										0.279363	0.910616	0.561321	25.7713
0.279462	-7.10766	0.561527	22.0353	2.81977	0							0.282065	-7.11015										0.279712	-0.379388	0.561972	25.8779	2.82026	0							0.28226	-0.577236										0.279613	0.912504	0.56182	25.7713
0.279711	-7.10751	0.562025	22.0351	2.82227	0							0.282314	-7.11033										0.279962	-0.378673	0.562472	25.8778	2.82276	0							0.28251	-0.576959										0.279862	0.9134	0.562319	25.771
0.27996	-7.10699	0.562524	22.0351	2.82477	0							0.282564	-7.1099										0.280211	-0.378452	0.562971	25.8777	2.82525	0							0.28276	-0.576681										0.280112	0.914397	0.562818	25.7709
0.28021	-7.10642	0.563023	22.0351	2.82726	0							0.282813	-7.1105										0.280461	-0.376376	0.56347	25.8776	2.82775	0							0.283009	-0.576404										0.280361	0.913202	0.563317	25.7708
0.280459	-7.10628	0.563522	22.035	2.82976	0							0.283063	-7.10964										0.28071	-0.376584	0.563969	25.8775	2.83024	0							0.283259	-0.576127										0.280611	0.911918	0.563816	25.7707
0.280708	-7.10598	0.564021	22.0351	2.83225	0							0.283312	-7.10868										0.28096	-0.377464	0.564468	25.8774	2.83274	0							0.283508	-0.575849										0.28086	0.912344	0.564315	25.7706
0.280958	-7.10601	0.564519	22.035	2.83475	0							0.283561	-7.10749										0.281209	-0.376602	0.564967	25.8773	2.83523	0							0.283758	-0.575572										0.28111	0.913339	0.564814	25.7705
0.281207	-7.10713	0.565018	22.035	2.83724	0							0.283811	-7.10771										0.281459	-0.375127	0.565466	25.8772	2.83773	0							0.284007	-0.575294										0.281359	0.911921	0.565313	25.7704
0.281457	-7.10834	0.565517	22.0349	2.83974	0							0.28406	-7.10808										0.281709	-0.376065	0.565966	25.8771	2.84023	0							0.284257	-0.575017										0.281609	0.910116	0.565812	25.7703
0.281706	-7.10936	0.566016	22.0348	2.84223	0							0.28431	-7.10695										0.281958	-0.376571	0.566465	25.877	2.84272	0							0.284507	-0.57474										0.281859	0.909418	0.566311	25.7704
0.281955	-7.11015	0.566514	22.0348	2.84473	0							0.284559	-7.10611										0.282208	-0.375701	0.566964	25.8769	2.84522	0							0.284756	-0.57474										0.282108	0.908728	0.56681	25.7704
0.282205	-7.11033	0.567013	22.0347	2.84722	0							0.284808	-7.10539										0.282457	-0.37609	0.567463	25.8768	2.84771	0							0.285006	-0.57474										0.282358	0.909086	0.567309	25.7702
0.282454	-7.1099	0.567512	22.0347	2.84972	0							0.285058	-7.10623										0.282707	-0.375906	0.567962	25.8765	2.85021	0							0.285255	-0.57474										0.282607	0.909709	0.567809	25.7701
0.282704	-7.1105	0.568011	22.0347	2.85222	0							0.285307	-7.10732										0.282956	-0.376685	0.568461	25.8764	2.85271	0							0.285505	-0.57474										0.282857	0.908378	0.568308	25.77
0.282953	-7.10964	0.56851	22.0347	2.85471	0							0.285557	-7.10972										0.283206	-0.378824	0.56896	25.8762	2.8552	0							0.285754	-0.57474										0.283106	0.908182	0.568807	25.7699
0.283202	-7.10868	0.569008	22.0348	2.85721	0							0.285806	-7.11147										0.283456	-0.379963	0.569459	25.8761	2.8577	0							0.286004	-0.57474										0.283356	0.908949	0.569306	25.7698
0.283452	-7.10749	0.569507	22.0347	2.8597	0							0.286055	-7.11317										0.283705	-0.379928	0.569959	25.876	2.86019	0							0.286254	-0.57474										0.283605	0.911279	0.569805	25.7698
0.283701	-7.10771	0.570006	22.0347	2.8622	0							0.286305	-7.11426										0.283955	-0.381541	0.570458	25.876	2.86269	0							0.286503	-0.57474										0.283855	0.913218	0.570304	25.7698
0.283951	-7.10808	0.570505	22.0346	2.86469	0							0.286554	-7.11496										0.284204	-0.38212	0.570957	25.8758	2.86518	0							0.286753	-0.57474										0.284104	0.914485	0.570803	25.7696
0.2842	-7.10695	0.571004	22.0345	2.86719	0							0.286804	-7.11522										0.284454	-0.38151	0.571456	25.8758	2.86768	0							0.287002	-0.57474										0.284354	0.915353	0.571302	25.7695
0.284449	-7.10611	0.571502	22.0346	2.86968	0							0.287053	-7.11441										0.284703	-0.380274	0.571955	25.8758	2.87018	0							0.287252	-0.574461										0.284603	0.915848	0.571801	25.7696
0.284699	-7.10539	0.572001	22.0344	2.87218	0							0.287302	-7.1138										0.284953	-0.378539	0.572454	25.8758	2.87267	0							0.287501	-0.574183										0.284853	0.916967	0.5723	25.7694
0.284948	-7.10623	0.5725	22.0343	2.87467	0							0.287552	-7.11297										0.285203	-0.376885	0.572953	25.8757	2.87517	0							0.287751	-0.573905										0.285102	0.920008	0.572799	25.7691
0.285198	-7.10732	0.572999	22.0343	2.87717	0							0.287801	-7.11216										0.285452	-0.37669	0.573453	25.8755	2.87766	0							0.288	-0.573626										0.285352	0.92103	0.573298	25.769
0.285447	-7.10972	0.573498	22.034	2.87967	0							0.288051	-7.11211										0.285702	-0.377512	0.573952	25.8753	2.88016	0							0.28825	-0.573348										0.285601	0.92049	0.573797	25.7689
0.285696	-7.11147	0.573996	22.0338	2.88216	0							0.2883	-7.11194										0.285951	-0.378143	0.574451	25.8753	2.88266	0							0.2885	-0.573069										0.285851	0.919582	0.574296	25.7688
0.285946	-7.11317	0.574495	22.0337	2.88466	0							0.288549	-7.1111										0.286201	-0.377748	0.57495	25.8751	2.88515	0							0.288749	-0.572791										0.2861	0.918397	0.574795	25.7688
0.286195	-7.11426	0.574994	22.0337	2.88715	0							0.288799	-7.11014										0.28645	-0.378199	0.575449	25.875	2.88765	0							0.288999	-0.572513										0.28635	0.917637	0.575294	25.7687
0.286445	-7.11496	0.575493	22.0337	2.88965	0							0.289048	-7.10955										0.2867	-0.379222	0.575948	25.8749	2.89014	0							0.289248	-0.572234										0.286599	0.918538	0.575793	25.7686
0.286694	-7.11522	0.575991	22.0336	2.89214	0							0.289297	-7.11001										0.28695	-0.379518	0.576447	25.8747	2.89264	0							0.289498	-0.571956										0.286849	0.91873	0.576292	25.7685
0.286943	-7.11441	0.57649	22.0336	2.89464	0							0.289547	-7.1119										0.287199	-0.379299	0.576946	25.8745	2.89514	0							0.289747	-0.571676										0.287098	0.917998	0.576791	25.7684
0.287193	-7.1138	0.576989	22.0335	2.89714	0							0.289796	-7.11405										0.287449	-0.380032	0.577446	25.8744	2.89763	0							0.289997	-0.571397										0.287348	0.918034	0.57729	25.7683
0.287442	-7.11297	0.577488	22.0335	2.89963	0							0.290046	-7.11541										0.287698	-0.381204	0.577945	25.8742	2.90013	0							0.290247	-0.571118										0.287598	0.918735	0.577789	25.7683
0.287692	-7.11216	0.577987	22.0332	2.90212	0							0.290295	-7.1163										0.287948	-0.381221	0.578444	25.874	2.90262	0							0.290496	-0.570838										0.287847	0.920222	0.578288	25.7682
0.287941	-7.11211	0.578485	22.0332	2.90462	0							0.290544	-7.11777										0.288197	-0.38132	0.578943	25.8738	2.90512	0							0.290746	-0.570559										0.288097	0.921496	0.578787	25.7682
0.28819	-7.11194	0.578984	22.0331	2.90712	0							0.290794	-7.11962										0.288447	-0.380407	0.579442	25.8736	2.90761	0							0.290995	-0.57028										0.288346	0.920913	0.579286	25.7682
0.28844	-7.1111	0.579483	22.033	2.90961	0							0.291043	-7.12042										0.288697	-0.381583	0.579941	25.8733	2.91011	0							0.291245	-0.57										0.288596	0.918369	0.579785	25.7681
0.288689	-7.11014	0.579982	22.033	2.91211	0							0.291293	-7.12038										0.288946	-0.382297	0.58044	25.8732	2.91261	0							0.291494	-0.569721										0.288845	0.917656	0.580285	25.7681
0.288938	-7.10955	0.580481	22.033	2.9146	0							0.291542	-7.12017										0.289196	-0.381671	0.58094	25.8731	2.9151	0							0.291744	-0.569442										0.289095	0.918197	0.580784	25.768
0.289188	-7.11001	0.580979	22.033	2.9171	0							0.291791	-7.11964										0.289445	-0.379577	0.581439	25.8729	2.9176	0							0.291994	-0.569162										0.289344	0.916438	0.581283	25.7679
0.289437	-7.1119	0.581478	22.0328	2.91959	0							0.292041	-7.11921										0.289695	-0.379262	0.581938	25.8728	2.92009	0							0.292243	-0.568882										0.289594	0.914607	0.581782	25.7677
0.289687	-7.11405	0.581977	22.0326	2.92209	0							0.29229	-7.11878										0.289944	-0.379057	0.582437	25.8727	2.92259	0							0.292493	-0.568602										0.289843	0.91226	0.582281	25.7676
0.289936	-7.11541	0.582476	22.0326	2.92458	0							0.29254	-7.11813										0.290194	-0.379955	0.582936	25.8727	2.92509	0							0.292742	-0.568321										0.290093	0.911511	0.58278	25.7676
0.290185	-7.1163	0.582974	22.0325	2.92708	0							0.292789	-7.11857										0.290443	-0.38115	0.583435	25.8727	2.92758	0							0.292992	-0.568041										0.290342	0.911455	0.583279	25.7674
0.290435	-7.11777	0.583473	22.0324	2.92958	0							0.293038	-7.11977										0.290693	-0.382799	0.583934	25.8727	2.93008	0							0.293241	-0.567761										0.290592	0.91057	0.583778	25.7673
0.290684	-7.11962	0.583972	22.0323	2.93207	0							0.293288	-7.12054										0.290943	-0.384615	0.584434	25.8727	2.93257	0							0.293491	-0.567481										0.290841	0.90954	0.584277	25.7671
0.290934	-7.12042	0.584471	22.0322	2.93457	0							0.293537	-7.12003										0.291192	-0.384771	0.584933	25.8727	2.93507	0							0.293741	-0.5672										0.291091	0.908869	0.584776	25.767
0.291183	-7.12038	0.58497	22.0321	2.93706	0							0.293787	-7.11918										0.291442	-0.385784	0.585432	25.8726	2.93757	0							0.29399	-0.56692										0.29134	0.906715	0.585275	25.767
0.291432	-7.12017	0.585468	22.0321	2.93956	0							0.294036	-7.11935										0.291691	-0.386442	0.585931	25.8724	2.94006	0							0.29424	-0.56664										0.29159	0.905043	0.585774	25.7669
0.291682	-7.11964	0.585967	22.0321	2.94205	0							0.294285	-7.11902										0.291941	-0.387136	0.58643	25.8723	2.94256	0							0.294489	-0.566359										0.291839	0.905005	0.586273	25.7668
0.291931	-7.11921	0.586466	22.032	2.94455	0							0.294535	-7.11888										0.29219	-0.387125	0.586929	25.8722	2.94505	0							0.294739	-0.566359										0.292089	0.905323	0.586772	25.7667
0.292181	-7.11878	0.586965	22.032	2.94704	0							0.294784	-7.11948										0.29244	-0.384897	0.587428	25.8722	2.94755	0							0.294988	-0.566359										0.292338	0.906926	0.587271	25.7667
0.29243	-7.11813	0.587464	22.0319	2.94954	0							0.295034	-7.12011										0.29269	-0.383623	0.587927	25.8721	2.95004	0							0.295238	-0.566359										0.292588	0.90785	0.58777	25.7666
0.292679	-7.11857	0.587962	22.0317	2.95203	0							0.295283	-7.11942										0.292939	-0.384105	0.588427	25.872	2.95254	0							0.295487	-0.566359										0.292837	0.907542	0.588269	25.7666
0.292929	-7.11977	0.588461	22.0314	2.95453	0							0.295532	-7.11803										0.293189	-0.384606	0.588926	25.8719	2.95504	0							0.295737	-0.566359										0.293087	0.907367	0.588768	25.7666
0.293178	-7.12054	0.58896	22.0314	2.95703	0							0.295782	-7.11786										0.293438	-0.386033	0.589425	25.8717	2.95753	0							0.295987	-0.566359										0.293336	0.907961	0.589267	25.7665
0.293428	-7.12003	0.589459	22.0312	2.95952	0							0.296031	-7.11719										0.293688	-0.38585	0.589924	25.8716	2.96003	0							0.296236	-0.566359										0.293586	0.906948	0.589766	25.7664
0.293677	-7.11918	0.589958	22.0311	2.96202	0							0.296281	-7.11587										0.293937	-0.384331	0.590423	25.8713	2.96252	0							0.296486	-0.566359										0.293836	0.906631	0.590265	25.7663
0.293926	-7.11935	0.590456	22.031	2.96451	0							0.29653	-7.11432										0.294187	-0.383001	0.590922	25.871	2.96502	0							0.296735	-0.566359										0.294085	0.906213	0.590764	25.7662
0.294176	-7.11902	0.590955	22.031	2.96701	0							0.296779	-7.11381										0.294437	-0.384128	0.591421	25.8707	2.96752	0							0.296985	-0.566359										0.294335	0.905108	0.591263	25.7661
0.294425	-7.11888	0.591454	22.031	2.9695	0							0.297029	-7.11229										0.294686	-0.386905	0.591921	25.8706	2.97001	0							0.297234	-0.566078										0.294584	0.905258	0.591762	25.7661
0.294675	-7.11948	0.591953	22.031	2.972	0							0.297278	-7.11091										0.294936	-0.386939	0.59242	25.8705	2.97251	0							0.297484	-0.565797										0.294834	0.90601	0.592261	25.7661
0.294924	-7.12011	0.592452	22.0311	2.97449	0							0.297527	-7.11064										0.295185	-0.386507	0.592919	25.8704	2.975	0							0.297734	-0.565516										0.295083	0.905282	0.592761	25.766
0.295173	-7.11942	0.59295	22.031	2.97699	0							0.297777	-7.11118										0.295435	-0.387499	0.593418	25.8704	2.9775	0							0.297983	-0.565235										0.295333	0.905844	0.59326	25.766
0.295423	-7.11803	0.593449	22.0309	2.97948	0							0.298026	-7.11214										0.295684	-0.389987	0.593917	25.8703	2.98	0							0.298233	-0.564953										0.295582	0.906166	0.593759	25.766
0.295672	-7.11786	0.593948	22.0309	2.98198	0							0.298276	-7.11304										0.295934	-0.390517	0.594416	25.8701	2.98249	0							0.298482	-0.564672										0.295832	0.906731	0.594258	25.7659
0.295922	-7.11719	0.594447	22.0309	2.98448	0							0.298525	-7.11393										0.296184	-0.39043	0.594915	25.87	2.98499	0							0.298732	-0.564391										0.296081	0.909184	0.594757	25.7657
0.296171	-7.11587	0.594945	22.0308	2.98697	0							0.298774	-7.11467										0.296433	-0.38899	0.595414	25.87	2.98748	0							0.298981	-0.56411										0.296331	0.907966	0.595256	25.7654
0.29642	-7.11432	0.595444	22.0308	2.98947	0							0.299024	-7.11484										0.296683	-0.386555	0.595914	25.8699	2.98998	0							0.299231	-0.563829										0.29658	0.905422	0.595755	25.7653
0.29667	-7.11381	0.595943	22.0307	2.99196	0							0.299273	-7.11484										0.296932	-0.386095	0.596413	25.8699	2.99247	0							0.299481	-0.563547										0.29683	0.906215	0.596254	25.7653
0.296919	-7.11229	0.596442	22.0307	2.99446	0							0.299523	-7.11615										0.297182	-0.386303	0.596912	25.8699	2.99497	0							0.29973	-0.563265										0.297079	0.906832	0.596753	25.7653
0.297168	-7.11091	0.596941	22.0307	2.99695	0							0.299772	-7.11786										0.297431	-0.386898	0.597411	25.8698	2.99747	0							0.29998	-0.562983										0.297329	0.906336	0.597252	25.7652
0.297418	-7.11064	0.597439	22.0306	2.99945	0							0.300021	-7.11865										0.297681	-0.387285	0.59791	25.8698	2.99996	0							0.300229	-0.562701										0.297578	0.906714	0.597751	25.7652
0.297667	-7.11118	0.597938	22.0305	3.00194	0							0.300271	-7.11964										0.297931	-0.386887	0.598409	25.8696	3.00246	0							0.300479	-0.562419										0.297828	0.906151	0.59825	25.7652
0.297917	-7.11214	0.598437	22.0306	3.00444	0							0.30052	-7.12066										0.29818	-0.386881	0.598908	25.8694	3.00495	0							0.300728	-0.562137										0.298077	0.904642	0.598749	25.7653
0.298166	-7.11304	0.598936	22.0306	3.00693	0							0.30077	-7.1214										0.29843	-0.387302	0.599408	25.8694	3.00745	0							0.300978	-0.561855										0.298327	0.903731	0.599248	25.7653
0.298415	-7.11393	0.599435	22.0306	3.00943	0							0.301019	-7.12235										0.298679	-0.389115	0.599907	25.8692	3.00995	0							0.301228	-0.561573										0.298576	0.902303	0.599747	25.7653
0.298665	-7.11467	0.599933	22.0305	3.01193	0							0.301268	-7.12377										0.298929	-0.391216	0.600406	25.8693	3.01244	0							0.301477	-0.561291										0.298826	0.901649	0.600246	25.7652
0.298914	-7.11484	0.600432	22.0304	3.01442	0							0.301518	-7.12407										0.299178	-0.391245	0.600905	25.8692	3.01494	0							0.301727	-0.561009										0.299075	0.900043	0.600745	25.765
0.299164	-7.11484	0.600931	22.0304	3.01692	0							0.301767	-7.12391										0.299428	-0.390519	0.601404	25.8692	3.01743	0							0.301976	-0.560727										0.299325	0.900041	0.601244	25.765
0.299413	-7.11615	0.60143	22.0304	3.01941	0							0.302017	-7.12294										0.299677	-0.390616	0.601903	25.8692	3.01993	0							0.302226	-0.560444										0.299574	0.898953	0.601743	25.7649
0.299662	-7.11786	0.601928	22.0303	3.02191	0							0.302266	-7.12306										0.299927	-0.391298	0.602402	25.869	3.02242	0							0.302475	-0.560161										0.299824	0.898678	0.602242	25.7649
0.299912	-7.11865	0.602427	22.0302	3.0244	0							0.302515	-7.12448										0.300177	-0.39238	0.602902	25.8689	3.02492	0							0.302725	-0.559878										0.300074	0.896601	0.602741	25.7649
0.300161	-7.11964	0.602926	22.03	3.0269	0							0.302765	-7.126										0.300426	-0.393173	0.603401	25.8689	3.02742	0							0.302974	-0.559596										0.300323	0.897355	0.60324	25.7648
0.300411	-7.12066	0.603425	22.0298	3.02939	0							0.303014	-7.12582										0.300676	-0.392956	0.6039	25.8689	3.02991	0							0.303224	-0.559313										0.300573	0.896895	0.603739	25.7648
0.30066	-7.1214	0.603924	22.0297	3.03189	0							0.303264	-7.12634										0.300925	-0.391711	0.604399	25.8688	3.03241	0							0.303474	-0.55903										0.300822	0.895557	0.604238	25.7647
0.300909	-7.12235	0.604422	22.0295	3.03438	0							0.303513	-7.12669										0.301175	-0.392374	0.604898	25.8687	3.0349	0							0.303723	-0.558747										0.301072	0.895592	0.604737	25.7646
0.301159	-7.12377	0.604921	22.0293	3.03688	0							0.303762	-7.12732										0.301424	-0.395149	0.605397	25.8685	3.0374	0							0.303973	-0.558464										0.301321	0.895314	0.605237	25.7646
0.301408	-7.12407	0.60542	22.0292	3.03938	0							0.304012	-7.12573										0.301674	-0.395275	0.605896	25.8683	3.0399	0							0.304222	-0.558181										0.301571	0.893238	0.605736	25.7645
0.301658	-7.12391	0.605919	22.0292	3.04187	0							0.304261	-7.12519										0.301924	-0.392821	0.606395	25.868	3.04239	0							0.304472	-0.557898										0.30182	0.894006	0.606235	25.7643
0.301907	-7.12294	0.606418	22.0291	3.04437	0							0.304511	-7.12344										0.302173	-0.391848	0.606895	25.8679	3.04489	0							0.304721	-0.557898										0.30207	0.892266	0.606734	25.7642
0.302156	-7.12306	0.606916	22.0291	3.04686	0							0.30476	-7.1216										0.302423	-0.392189	0.607394	25.8678	3.04738	0							0.304971	-0.557898										0.302319	0.891731	0.607233	25.7641
0.302406	-7.12448	0.607415	22.0291	3.04936	0							0.305009	-7.12018										0.302672	-0.391906	0.607893	25.8677	3.04988	0							0.305221	-0.557898										0.302569	0.893403	0.607732	25.7641
0.302655	-7.126	0.607914	22.029	3.05185	0							0.305259	-7.11845										0.302922	-0.393683	0.608392	25.8677	3.05237	0							0.30547	-0.557898										0.302818	0.893788	0.608231	25.7639
0.302905	-7.12582	0.608413	22.029	3.05435	0							0.305508	-7.1166										0.303171	-0.39348	0.608891	25.8677	3.05487	0							0.30572	-0.557898										0.303068	0.893832	0.60873	25.7639
0.303154	-7.12634	0.608912	22.029	3.05685	0							0.305758	-7.11515										0.303421	-0.395633	0.60939	25.8677	3.05737	0							0.305969	-0.557898										0.303317	0.896169	0.609229	25.7639
0.303403	-7.12669	0.60941	22.0289	3.05934	0							0.306007	-7.11483										0.303671	-0.395001	0.609889	25.8678	3.05986	0							0.306219	-0.557898										0.303567	0.896151	0.609728	25.7637
0.303653	-7.12732	0.609909	22.029	3.06184	0							0.306256	-7.11492										0.30392	-0.393893	0.610389	25.8676	3.06236	0							0.306468	-0.557898										0.303816	0.894859	0.610227	25.7636
0.303902	-7.12573	0.610408	22.0289	3.06433	0							0.306506	-7.11475										0.30417	-0.394523	0.610888	25.8676	3.06485	0							0.306718	-0.557898										0.304066	0.894553	0.610726	25.7636
0.304152	-7.12519	0.610907	22.0289	3.06683	0							0.306755	-7.11495										0.304419	-0.394074	0.611387	25.8676	3.06735	0							0.306968	-0.557898										0.304315	0.894099	0.611225	25.7636
0.304401	-7.12344	0.611405	22.0289	3.06932	0							0.307004	-7.11481										0.304669	-0.394454	0.611886	25.8676	3.06984	0							0.307217	-0.557615										0.304565	0.895303	0.611724	25.7636
0.30465	-7.1216	0.611904	22.0289	3.07182	0							0.307254	-7.11514										0.304918	-0.396093	0.612385	25.8675	3.07234	0							0.307467	-0.557331										0.304814	0.897941	0.612223	25.7635
0.3049	-7.12018	0.612403	22.0288	3.07431	0							0.307503	-7.11572										0.305168	-0.395519	0.612884	25.8674	3.07484	0							0.307716	-0.557047										0.305064	0.897554	0.612722	25.7633
0.305149	-7.11845	0.612902	22.0288	3.07681	0							0.307753	-7.11559										0.305418	-0.394912	0.613383	25.8672	3.07733	0							0.307966	-0.556764										0.305313	0.899442	0.613221	25.7632
0.305399	-7.1166	0.613401	22.0287	3.0793	0							0.308002	-7.1169										0.305667	-0.396818	0.613882	25.8672	3.07983	0							0.308215	-0.55648										0.305563	0.900256	0.61372	25.7631
0.305648	-7.11515	0.613899	22.0286	3.0818	0							0.308251	-7.11537										0.305917	-0.396043	0.614382	25.8672	3.08232	0							0.308465	-0.556196										0.305812	0.900317	0.614219	25.763
0.305897	-7.11483	0.614398	22.0285	3.0843	0							0.308501	-7.11592										0.306166	-0.395444	0.614881	25.8672	3.08482	0							0.308715	-0.555913										0.306062	0.90193	0.614718	25.7628
0.306147	-7.11492	0.614897	22.0285	3.08679	0							0.30875	-7.11415										0.306416	-0.393804	0.61538	25.8672	3.08732	0							0.308964	-0.555629										0.306312	0.903405	0.615217	25.7626
0.306396	-7.11475	0.615396	22.0284	3.08929	0							0.309	-7.11354										0.306665	-0.393046	0.615879	25.8672	3.08981	0							0.309214	-0.555345										0.306561	0.90143	0.615716	25.7625
0.306645	-7.11495	0.615895	22.0283	3.09178	0							0.309249	-7.11404										0.306915	-0.392861	0.616378	25.8671	3.09231	0							0.309463	-0.555062										0.306811	0.90247	0.616215	25.7625
0.306895	-7.11481	0.616393	22.0284	3.09428	0							0.309498	-7.11311										0.307164	-0.393088	0.616877	25.8671	3.0948	0							0.309713	-0.554777										0.30706	0.903957	0.616714	25.7625
0.307144	-7.11514	0.616892	22.0284	3.09677	0							0.309748	-7.11325										0.307414	-0.392173	0.617376	25.8671	3.0973	0							0.309962	-0.554493										0.30731	0.903567	0.617213	25.7624
0.307394	-7.11572	0.617391	22.0285	3.09927	0							0.309997	-7.11169										0.307664	-0.38941	0.617876	25.8669	3.0998	0							0.310212	-0.554208										0.307559	0.903174	0.617712	25.7622
0.307643	-7.11559	0.61789	22.0285	3.10176	0							0.310247	-7.11168										0.307913	-0.389104	0.618375	25.8669	3.10229	0							0.310462	-0.553924										0.307809	0.904617	0.618212	25.7621
0.307892	-7.1169	0.618388	22.0285	3.10426	0							0.310496	-7.11157										0.308163	-0.389508	0.618874	25.8668	3.10479	0							0.310711	-0.553639										0.308058	0.903866	0.618711	25.762
0.308142	-7.11537	0.618887	22.0284	3.10675	0							0.310745	-7.11353										0.308412	-0.389287	0.619373	25.8667	3.10728	0							0.310961	-0.553355										0.308308	0.904777	0.61921	25.762
0.308391	-7.11592	0.619386	22.0283	3.10925	0							0.310995	-7.11425										0.308662	-0.388719	0.619872	25.8667	3.10978	0							0.31121	-0.553071										0.308557	0.902585	0.619709	25.7619
0.308641	-7.11415	0.619885	22.0283	3.11174	0							0.311244	-7.11485										0.308911	-0.387389	0.620371	25.8666	3.11227	0							0.31146	-0.552786										0.308807	0.902951	0.620208	25.7618
0.30889	-7.11354	0.620384	22.0282	3.11424	0							0.311494	-7.11571										0.309161	-0.38585	0.62087	25.8664	3.11477	0							0.311709	-0.552502										0.309056	0.903961	0.620707	25.7617
0.309139	-7.11404	0.620882	22.0282	3.11674	0							0.311743	-7.11623										0.309411	-0.384158	0.621369	25.8662	3.11727	0							0.311959	-0.552217										0.309306	0.902371	0.621206	25.7617
0.309389	-7.11311	0.621381	22.0281	3.11923	0							0.311992	-7.11531										0.30966	-0.381208	0.621869	25.866	3.11976	0							0.312208	-0.551932										0.309555	0.902805	0.621705	25.7617
0.309638	-7.11325	0.62188	22.0281	3.12173	0							0.312242	-7.11436										0.30991	-0.380568	0.622368	25.8659	3.12226	0							0.312458	-0.551647										0.309805	0.901911	0.622204	25.7617
0.309888	-7.11169	0.622379	22.028	3.12422	0							0.312491	-7.11639										0.310159	-0.381475	0.622867	25.8659	3.12475	0							0.312708	-0.551362										0.310054	0.903555	0.622703	25.7617
0.310137	-7.11168	0.622878	22.0279	3.12672	0							0.312741	-7.11603										0.310409	-0.379956	0.623366	25.8657	3.12725	0							0.312957	-0.551077										0.310304	0.904847	0.623202	25.7617
0.310386	-7.11157	0.623376	22.0279	3.12921	0							0.31299	-7.11589										0.310658	-0.379857	0.623865	25.8655	3.12975	0							0.313207	-0.550792										0.310553	0.905589	0.623701	25.7616
0.310636	-7.11353	0.623875	22.0279	3.13171	0							0.313239	-7.1154										0.310908	-0.378966	0.624364	25.8654	3.13224	0							0.313456	-0.550506										0.310803	0.904361	0.6242	25.7615
0.310885	-7.11425	0.624374	22.0279	3.1342	0							0.313489	-7.11358										0.311158	-0.376579	0.624863	25.8653	3.13474	0							0.313706	-0.550221										0.311052	0.901997	0.624699	25.7614
0.311135	-7.11485	0.624873	22.0278	3.1367	0							0.313738	-7.11233										0.311407	-0.375917	0.625363	25.8652	3.13723	0							0.313955	-0.549936										0.311302	0.90101	0.625198	25.7613
0.311384	-7.11571	0.625372	22.0278	3.13919	0							0.313988	-7.11187										0.311657	-0.37449	0.625862	25.8652	3.13973	0							0.314205	-0.549651										0.311551	0.901648	0.625697	25.7612
0.311633	-7.11623	0.62587	22.0278	3.14169	0							0.314237	-7.11157										0.311906	-0.372869	0.626361	25.8651	3.14222	0							0.314455	-0.549366										0.311801	0.902921	0.626196	25.7611
0.311883	-7.11531	0.626369	22.0277	3.14419	0							0.314486	-7.11267										0.312156	-0.372952	0.62686	25.8649	3.14472	0							0.314704	-0.549366										0.31205	0.904494	0.626695	25.7611
0.312132	-7.11436	0.626868	22.0278	3.14668	0							0.314736	-7.11305										0.312405	-0.373698	0.627359	25.8648	3.14722	0							0.314954	-0.549366										0.3123	0.903488	0.627194	25.7609
0.312382	-7.11639	0.627367	22.0278	3.14918	0							0.314985	-7.11388										0.312655	-0.374958	0.627858	25.8647	3.14971	0							0.315203	-0.549366										0.31255	0.902695	0.627693	25.7609
0.312631	-7.11603	0.627865	22.0277	3.15167	0							0.315234	-7.1135										0.312905	-0.375628	0.628357	25.8646	3.15221	0							0.315453	-0.549366										0.312799	0.903662	0.628192	25.7609
0.31288	-7.11589	0.628364	22.0277	3.15417	0							0.315484	-7.11274										0.313154	-0.375656	0.628856	25.8645	3.1547	0							0.315702	-0.549366										0.313049	0.904176	0.628691	25.7608
0.31313	-7.1154	0.628863	22.0277	3.15666	0							0.315733	-7.11277										0.313404	-0.37563	0.629356	25.8645	3.1572	0							0.315952	-0.549366										0.313298	0.903754	0.62919	25.7607
0.313379	-7.11358	0.629362	22.0275	3.15916	0							0.315983	-7.11265										0.313653	-0.376313	0.629855	25.8645	3.1597	0							0.316202	-0.549366										0.313548	0.904855	0.629689	25.7605
0.313629	-7.11233	0.629861	22.0275	3.16165	0							0.316232	-7.11339										0.313903	-0.377529	0.630354	25.8645	3.16219	0							0.316451	-0.549366										0.313797	0.905826	0.630189	25.7604
0.313878	-7.11187	0.630359	22.0274	3.16415	0							0.316481	-7.11517										0.314152	-0.377183	0.630853	25.8642	3.16469	0							0.316701	-0.549366										0.314047	0.90635	0.630688	25.7603
0.314127	-7.11157	0.630858	22.0273	3.16665	0							0.316731	-7.11453										0.314402	-0.376157	0.631352	25.8641	3.16718	0							0.31695	-0.549366										0.314296	0.907086	0.631187	25.7602
0.314377	-7.11267	0.631357	22.0272	3.16914	0							0.31698	-7.11445										0.314652	-0.374965	0.631851	25.8641	3.16968	0							0.3172	-0.54908										0.314546	0.907286	0.631686	25.76
0.314626	-7.11305	0.631856	22.0272	3.17164	0							0.31723	-7.11527										0.314901	-0.376164	0.63235	25.8641	3.17218	0							0.317449	-0.548794										0.314795	0.908317	0.632185	25.7599
0.314875	-7.11388	0.632355	22.0271	3.17413	0							0.317479	-7.11573										0.315151	-0.379635	0.63285	25.8641	3.17467	0							0.317699	-0.548508										0.315045	0.906023	0.632684	25.7598
0.315125	-7.1135	0.632853	22.0271	3.17663	0							0.317728	-7.11731										0.3154	-0.380455	0.633349	25.8641	3.17717	0							0.317949	-0.548222										0.315294	0.905937	0.633183	25.7596
0.315374	-7.11274	0.633352	22.0272	3.17912	0							0.317978	-7.11874										0.31565	-0.381092	0.633848	25.8639	3.17966	0							0.318198	-0.547936										0.315544	0.908235	0.633682	25.7595
0.315624	-7.11277	0.633851	22.027	3.18162	0							0.318227	-7.11822										0.315899	-0.382972	0.634347	25.8638	3.18216	0							0.318448	-0.547651										0.315793	0.904857	0.634181	25.7595
0.315873	-7.11265	0.63435	22.0269	3.18411	0							0.318477	-7.11774										0.316149	-0.382632	0.634846	25.8637	3.18465	0							0.318697	-0.547365										0.316043	0.905519	0.63468	25.7594
0.316122	-7.11339	0.634849	22.0269	3.18661	0							0.318726	-7.11464										0.316398	-0.38163	0.635345	25.8637	3.18715	0							0.318947	-0.547079										0.316292	0.904623	0.635179	25.7595
0.316372	-7.11517	0.635347	22.027	3.18911	0							0.318975	-7.11434										0.316648	-0.381414	0.635844	25.8636	3.18965	0							0.319196	-0.546793										0.316542	0.903777	0.635678	25.7594
0.316621	-7.11453	0.635846	22.027	3.1916	0							0.319225	-7.11407										0.316898	-0.379451	0.636343	25.8635	3.19214	0							0.319446	-0.546507										0.316791	0.905427	0.636177	25.7593
0.316871	-7.11445	0.636345	22.027	3.1941	0							0.319474	-7.11466										0.317147	-0.37972	0.636843	25.8634	3.19464	0							0.319696	-0.546221										0.317041	0.905473	0.636676	25.7594
0.31712	-7.11527	0.636844	22.0269	3.19659	0							0.319724	-7.11565										0.317397	-0.381394	0.637342	25.8633	3.19713	0							0.319945	-0.545934										0.31729	0.905842	0.637175	25.7594
0.317369	-7.11573	0.637342	22.0268	3.19909	0							0.319973	-7.11592										0.317646	-0.382454	0.637841	25.8633	3.19963	0							0.320195	-0.545648										0.31754	0.907825	0.637674	25.7593
0.317619	-7.11731	0.637841	22.0268	3.20158	0							0.320222	-7.11787										0.317896	-0.383591	0.63834	25.8633	3.20213	0							0.320444	-0.545361										0.317789	0.906659	0.638173	25.7592
0.317868	-7.11874	0.63834	22.0268	3.20408	0							0.320472	-7.11726										0.318145	-0.384169	0.638839	25.8633	3.20462	0							0.320694	-0.545075										0.318039	0.905795	0.638672	25.7592
0.318118	-7.11822	0.638839	22.0266	3.20657	0							0.320721	-7.11705										0.318395	-0.386349	0.639338	25.8633	3.20712	0							0.320943	-0.544788										0.318288	0.904932	0.639171	25.7592
0.318367	-7.11774	0.639338	22.0265	3.20907	0							0.320971	-7.11621										0.318645	-0.38807	0.639837	25.8632	3.20961	0							0.321193	-0.544501										0.318538	0.906135	0.63967	25.7592
0.318616	-7.11464	0.639836	22.0263	3.21156	0							0.32122	-7.11655										0.318894	-0.389343	0.640337	25.8631	3.21211	0							0.321442	-0.544215										0.318788	0.90683	0.640169	25.7592
0.318866	-7.11434	0.640335	22.0262	3.21406	0							0.321469	-7.11658										0.319144	-0.388134	0.640836	25.8631	3.21461	0							0.321692	-0.543928										0.319037	0.906376	0.640668	25.7593
0.319115	-7.11407	0.640834	22.0262	3.21656	0							0.321719	-7.11681										0.319393	-0.388402	0.641335	25.863	3.2171	0							0.321942	-0.543642										0.319287	0.90348	0.641167	25.7592
0.319365	-7.11466	0.641333	22.0262	3.21905	0							0.321968	-7.11742										0.319643	-0.387523	0.641834	25.8629	3.2196	0							0.322191	-0.543355										0.319536	0.902834	0.641666	25.759
0.319614	-7.11565	0.641832	22.0262	3.22155	0							0.322218	-7.11823										0.319892	-0.389092	0.642333	25.8628	3.22209	0							0.322441	-0.543068										0.319786	0.902631	0.642165	25.7589
0.319863	-7.11592	0.64233	22.0262	3.22404	0							0.322467	-7.11799										0.320142	-0.387594	0.642832	25.8628	3.22459	0							0.32269	-0.54278										0.320035	0.901006	0.642665	25.7589
0.320113	-7.11787	0.642829	22.0262	3.22654	0							0.322716	-7.11809										0.320392	-0.386833	0.643331	25.8628	3.22708	0							0.32294	-0.542493										0.320285	0.899171	0.643164	25.7587
0.320362	-7.11726	0.643328	22.0262	3.22903	0							0.322966	-7.11889										0.320641	-0.388158	0.64383	25.8628	3.22958	0							0.323189	-0.542206										0.320534	0.897895	0.643663	25.7587
0.320612	-7.11705	0.643827	22.0261	3.23153	0							0.323215	-7.11813										0.320891	-0.389786	0.64433	25.8626	3.23208	0							0.323439	-0.541919										0.320784	0.89754	0.644162	25.7586
0.320861	-7.11621	0.644325	22.0261	3.23402	0							0.323465	-7.11718										0.32114	-0.391515	0.644829	25.8627	3.23457	0							0.323689	-0.541632										0.321033	0.896096	0.644661	25.7585
0.32111	-7.11655	0.644824	22.0261	3.23652	0							0.323714	-7.11591										0.32139	-0.391055	0.645328	25.8625	3.23707	0							0.323938	-0.541345										0.321283	0.896603	0.64516	25.7585
0.32136	-7.11658	0.645323	22.026	3.23901	0							0.323963	-7.11409										0.321639	-0.390237	0.645827	25.8626	3.23956	0							0.324188	-0.541058										0.321532	0.895557	0.645659	25.7584
0.321609	-7.11681	0.645822	22.026	3.24151	0							0.324213	-7.11263										0.321889	-0.390311	0.646326	25.8626	3.24206	0							0.324437	-0.54077										0.321782	0.893051	0.646158	25.7583
0.321859	-7.11742	0.646321	22.026	3.24401	0							0.324462	-7.11367										0.322139	-0.390658	0.646825	25.8626	3.24456	0							0.324687	-0.54077										0.322031	0.893711	0.646657	25.7583
0.322108	-7.11823	0.646819	22.026	3.2465	0							0.324711	-7.11416										0.322388	-0.390429	0.647324	25.8625	3.24705	0							0.324936	-0.54077										0.322281	0.894176	0.647156	25.7582
0.322357	-7.11799	0.647318	22.0259	3.249	0							0.324961	-7.11658										0.322638	-0.39063	0.647824	25.8625	3.24955	0							0.325186	-0.54077										0.32253	0.895252	0.647655	25.7582
0.322607	-7.11809	0.647817	22.0259	3.25149	0							0.32521	-7.11673										0.322887	-0.391498	0.648323	25.8624	3.25204	0							0.325436	-0.54077										0.32278	0.894006	0.648154	25.758
0.322856	-7.11889	0.648316	22.0259	3.25399	0							0.32546	-7.11578										0.323137	-0.391725	0.648822	25.8624	3.25454	0							0.325685	-0.54077										0.323029	0.892751	0.648653	25.7579
0.323106	-7.11813	0.648815	22.0258	3.25648	0							0.325709	-7.11639										0.323386	-0.393405	0.649321	25.8623	3.25703	0							0.325935	-0.54077										0.323279	0.892617	0.649152	25.7578
0.323355	-7.11718	0.649313	22.0259	3.25898	0							0.325958	-7.116										0.323636	-0.393836	0.64982	25.8621	3.25953	0							0.326184	-0.54077										0.323528	0.892762	0.649651	25.7579
0.323604	-7.11591	0.649812	22.0259	3.26147	0							0.326208	-7.11438										0.323886	-0.392738	0.650319	25.8619	3.26203	0							0.326434	-0.54077										0.323778	0.890274	0.65015	25.7578
0.323854	-7.11409	0.650311	22.0259	3.26397	0							0.326457	-7.11332										0.324135	-0.392247	0.650818	25.8617	3.26452	0							0.326683	-0.54077										0.324027	0.888677	0.650649	25.7578
0.324103	-7.11263	0.65081	22.0258	3.26646	0							0.326707	-7.1131										0.324385	-0.389916	0.651318	25.8616	3.26702	0							0.326933	-0.54077										0.324277	0.886768	0.651148	25.7576
0.324352	-7.11367	0.651309	22.0257	3.26896	0							0.326956	-7.11278										0.324634	-0.391883	0.651817	25.8615	3.26951	0							0.327183	-0.540483										0.324526	0.886533	0.651647	25.7574
0.324602	-7.11416	0.651807	22.0256	3.27146	0							0.327205	-7.11383										0.324884	-0.388588	0.652316	25.8614	3.27201	0							0.327432	-0.540195										0.324776	0.885055	0.652146	25.7574
0.324851	-7.11658	0.652306	22.0255	3.27395	0							0.327455	-7.11425										0.325133	-0.387631	0.652815	25.8613	3.2745	0							0.327682	-0.539907										0.325026	0.884918	0.652645	25.7573
0.325101	-7.11673	0.652805	22.0254	3.27645	0							0.327704	-7.11403										0.325383	-0.385845	0.653314	25.8611	3.277	0							0.327931	-0.539619										0.325275	0.886079	0.653144	25.7573
0.32535	-7.11578	0.653304	22.0253	3.27894	0							0.327954	-7.11302										0.325632	-0.38656	0.653813	25.8611	3.2795	0							0.328181	-0.539332										0.325525	0.889409	0.653643	25.7572
0.325599	-7.11639	0.653803	22.0251	3.28144	0							0.328203	-7.11321										0.325882	-0.386426	0.654312	25.861	3.28199	0							0.32843	-0.539044										0.325774	0.889266	0.654142	25.7571
0.325849	-7.116	0.654301	22.0251	3.28393	0							0.328452	-7.11308										0.326132	-0.387933	0.654811	25.8609	3.28449	0							0.32868	-0.538756										0.326024	0.887949	0.654642	25.757
0.326098	-7.11438	0.6548	22.0251	3.28643	0							0.328702	-7.11316										0.326381	-0.387008	0.655311	25.8607	3.28698	0							0.328929	-0.538468										0.326273	0.888639	0.655141	25.7568
0.326348	-7.11332	0.655299	22.025	3.28892	0							0.328951	-7.11021										0.326631	-0.38721	0.65581	25.8606	3.28948	0							0.329179	-0.538181										0.326523	0.88978	0.65564	25.7566
0.326597	-7.1131	0.655798	22.025	3.29142	0							0.329201	-7.10965										0.32688	-0.387979	0.656309	25.8605	3.29198	0							0.329429	-0.537893										0.326772	0.890472	0.656139	25.7563
0.326846	-7.11278	0.656296	22.025	3.29392	0							0.32945	-7.10999										0.32713	-0.388228	0.656808	25.8605	3.29447	0							0.329678	-0.537605										0.327022	0.888831	0.656638	25.7562
0.327096	-7.11383	0.656795	22.025	3.29641	0							0.329699	-7.10859										0.327379	-0.388036	0.657307	25.8606	3.29697	0							0.329928	-0.537316										0.327271	0.888566	0.657137	25.7562
0.327345	-7.11425	0.657294	22.025	3.2989	0							0.329949	-7.11102										0.327629	-0.387803	0.657806	25.8604	3.29946	0							0.330177	-0.537028										0.327521	0.888447	0.657636	25.7562
0.327595	-7.11403	0.657793	22.025	3.3014	0							0.330198	-7.1115										0.327879	-0.387197	0.658305	25.8603	3.30196	0							0.330427	-0.536739										0.32777	0.888915	0.658135	25.7563
0.327844	-7.11302	0.658292	22.0249	3.3039	0							0.330448	-7.11074										0.328128	-0.386566	0.658805	25.8602	3.30446	0							0.330676	-0.536451										0.32802	0.889715	0.658634	25.7563
0.328093	-7.11321	0.65879	22.0248	3.30639	0							0.330697	-7.11131										0.328378	-0.387394	0.659304	25.8601	3.30695	0							0.330926	-0.536163										0.328269	0.889737	0.659133	25.7562
0.328343	-7.11308	0.659289	22.0247	3.30889	0							0.330946	-7.11078										0.328627	-0.387023	0.659803	25.8601	3.30945	0							0.331176	-0.535874										0.328519	0.887727	0.659632	25.7561
0.328592	-7.11316	0.659788	22.0246	3.31138	0							0.331196	-7.10947										0.328877	-0.384992	0.660302	25.8601	3.31194	0							0.331425	-0.535586										0.328768	0.887275	0.660131	25.7559
0.328842	-7.11021	0.660287	22.0246	3.31388	0							0.331445	-7.10952										0.329126	-0.384621	0.660801	25.86	3.31444	0							0.331675	-0.535298										0.329018	0.889572	0.66063	25.7558
0.329091	-7.10965	0.660786	22.0245	3.31637	0							0.331695	-7.11145										0.329376	-0.38225	0.6613	25.86	3.31693	0							0.331924	-0.53501										0.329267	0.890128	0.661129	25.7557
0.32934	-7.10999	0.661284	22.0245	3.31887	0							0.331944	-7.11114										0.329626	-0.382203	0.661799	25.8599	3.31943	0							0.332174	-0.53501										0.329517	0.889402	0.661628	25.7556
0.32959	-7.10859	0.661783	22.0244	3.32137	0							0.332193	-7.11276										0.329875	-0.380333	0.662299	25.8598	3.32193	0							0.332423	-0.53501										0.329766	0.889722	0.662127	25.7556
0.329839	-7.11102	0.662282	22.0244	3.32386	0							0.332443	-7.11494										0.330125	-0.378646	0.662798	25.8597	3.32442	0							0.332673	-0.53501										0.330016	0.890314	0.662626	25.7556
0.330089	-7.1115	0.662781	22.0242	3.32636	0							0.332692	-7.11525										0.330374	-0.377689	0.663297	25.8598	3.32692	0							0.332923	-0.53501										0.330265	0.890304	0.663125	25.7555
0.330338	-7.11074	0.663279	22.0242	3.32885	0							0.332942	-7.11618										0.330624	-0.377982	0.663796	25.8599	3.32941	0							0.333172	-0.53501										0.330515	0.89047	0.663624	25.7554
0.330587	-7.11131	0.663778	22.0241	3.33135	0							0.333191	-7.11733										0.330873	-0.380673	0.664295	25.8597	3.33191	0							0.333422	-0.53501										0.330764	0.88994	0.664123	25.7554
0.330837	-7.11078	0.664277	22.024	3.33384	0							0.33344	-7.11599										0.331123	-0.380679	0.664794	25.8596	3.33441	0							0.333671	-0.53501										0.331014	0.890039	0.664622	25.7553
0.331086	-7.10947	0.664776	22.0239	3.33634	0							0.33369	-7.11672										0.331372	-0.381221	0.665293	25.8595	3.3369	0							0.333921	-0.53501										0.331264	0.890887	0.665121	25.7552
0.331336	-7.10952	0.665275	22.0239	3.33883	0							0.333939	-7.11752										0.331622	-0.381878	0.665792	25.8594	3.3394	0							0.33417	-0.53501										0.331513	0.890243	0.66562	25.7552
0.331585	-7.11145	0.665773	22.0238	3.34133	0							0.334188	-7.1197										0.331872	-0.382695	0.666292	25.8592	3.34189	0							0.33442	-0.53501										0.331763	0.889317	0.666119	25.7551
0.331834	-7.11114	0.666272	22.0239	3.34382	0							0.334438	-7.11912										0.332121	-0.382612	0.666791	25.8592	3.34439	0							0.33467	-0.534721										0.332012	0.890018	0.666618	25.7551
0.332084	-7.11276	0.666771	22.0239	3.34632	0							0.334687	-7.11884										0.332371	-0.382485	0.66729	25.8591	3.34688	0							0.334919	-0.534432										0.332262	0.890492	0.667117	25.755
0.332333	-7.11494	0.66727	22.0239	3.34882	0							0.334937	-7.11923										0.33262	-0.380982	0.667789	25.8591	3.34938	0							0.335169	-0.534143										0.332511	0.890788	0.667617	25.7549
0.332583	-7.11525	0.667769	22.0237	3.35131	0							0.335186	-7.12273										0.33287	-0.380034	0.668288	25.859	3.35188	0							0.335418	-0.533854										0.332761	0.890651	0.668116	25.7548
0.332832	-7.11618	0.668267	22.0236	3.35381	0							0.335435	-7.12218										0.333119	-0.380341	0.668787	25.8589	3.35437	0							0.335668	-0.533565										0.33301	0.89206	0.668615	25.7546
0.333081	-7.11733	0.668766	22.0236	3.3563	0							0.335685	-7.1234										0.333369	-0.379764	0.669286	25.8588	3.35687	0							0.335917	-0.533276										0.33326	0.89462	0.669114	25.7546
0.333331	-7.11599	0.669265	22.0235	3.3588	0							0.335934	-7.1252										0.333619	-0.379335	0.669785	25.8589	3.35936	0							0.336167	-0.532987										0.333509	0.895611	0.669613	25.7545
0.33358	-7.11672	0.669764	22.0234	3.36129	0							0.336184	-7.12355										0.333868	-0.379261	0.670285	25.8589	3.36186	0							0.336416	-0.532699										0.333759	0.896265	0.670112	25.7544
0.333829	-7.11752	0.670263	22.0234	3.36379	0							0.336433	-7.12457										0.334118	-0.377869	0.670784	25.8589	3.36436	0							0.336666	-0.53241										0.334008	0.897175	0.670611	25.7543
0.334079	-7.1197	0.670761	22.0234	3.36628	0							0.336682	-7.12483										0.334367	-0.376746	0.671283	25.8589	3.36685	0							0.336916	-0.532121										0.334258	0.897246	0.67111	25.7543
0.334328	-7.11912	0.67126	22.0234	3.36878	0							0.336932	-7.12545										0.334617	-0.377378	0.671782	25.8589	3.36935	0							0.337165	-0.531831										0.334507	0.898481	0.671609	25.7542
0.334578	-7.11884	0.671759	22.0233	3.37127	0							0.337181	-7.12672										0.334866	-0.377819	0.672281	25.8588	3.37184	0							0.337415	-0.531542										0.334757	0.90046	0.672108	25.7541
0.334827	-7.11923	0.672258	22.0232	3.37377	0							0.337431	-7.12829										0.335116	-0.379469	0.67278	25.8587	3.37434	0							0.337664	-0.531253										0.335006	0.901273	0.672607	25.7541
0.335076	-7.12273	0.672756	22.0232	3.37627	0							0.33768	-7.12721										0.335366	-0.382358	0.673279	25.8587	3.37683	0							0.337914	-0.530963										0.335256	0.900435	0.673106	25.754
0.335326	-7.12218	0.673255	22.0231	3.37876	0							0.337929	-7.12785										0.335615	-0.384021	0.673779	25.8586	3.37933	0							0.338163	-0.530674										0.335505	0.901937	0.673605	25.7541
0.335575	-7.1234	0.673754	22.023	3.38126	0							0.338179	-7.12844										0.335865	-0.386821	0.674278	25.8585	3.38183	0							0.338413	-0.530384										0.335755	0.903621	0.674104	25.7542
0.335825	-7.1252	0.674253	22.0231	3.38375	0							0.338428	-7.12679										0.336114	-0.388162	0.674777	25.8583	3.38432	0							0.338663	-0.530095										0.336004	0.902853	0.674603	25.7542
0.336074	-7.12355	0.674752	22.023	3.38625	0							0.338678	-7.12689										0.336364	-0.392614	0.675276	25.8582	3.38682	0							0.338912	-0.529806										0.336254	0.90435	0.675102	25.7541
0.336323	-7.12457	0.67525	22.0229	3.38874	0							0.338927	-7.12566										0.336613	-0.393748	0.675775	25.8581	3.38931	0							0.339162	-0.529516										0.336503	0.905514	0.675601	25.7541
0.336573	-7.12483	0.675749	22.0228	3.39124	0							0.339176	-7.12342										0.336863	-0.395453	0.676274	25.8581	3.39181	0							0.339411	-0.529227										0.336753	0.905988	0.6761	25.7539
0.336822	-7.12545	0.676248	22.0228	3.39373	0							0.339426	-7.12233										0.337113	-0.395322	0.676773	25.8581	3.39431	0							0.339661	-0.528937										0.337002	0.906998	0.676599	25.7538
0.337072	-7.12672	0.676747	22.0229	3.39623	0							0.339675	-7.1225										0.337362	-0.393704	0.677272	25.858	3.3968	0							0.33991	-0.528647										0.337252	0.907029	0.677098	25.7538
0.337321	-7.12829	0.677246	22.0229	3.39872	0							0.339925	-7.12139										0.337612	-0.391001	0.677772	25.858	3.3993	0							0.34016	-0.528357										0.337502	0.906543	0.677597	25.7538
0.33757	-7.12721	0.677744	22.0228	3.40122	0							0.340174	-7.12186										0.337861	-0.391218	0.678271	25.8578	3.40179	0							0.34041	-0.528067										0.337751	0.906154	0.678096	25.7538
0.33782	-7.12785	0.678243	22.0227	3.40372	0							0.340423	-7.12102										0.338111	-0.390853	0.67877	25.8578	3.40429	0							0.340659	-0.527777										0.338001	0.907611	0.678595	25.7537
0.338069	-7.12844	0.678742	22.0225	3.40621	0							0.340673	-7.12261										0.33836	-0.391178	0.679269	25.8577	3.40679	0							0.340909	-0.527488										0.33825	0.909486	0.679094	25.7536
0.338319	-7.12679	0.679241	22.0223	3.40871	0							0.340922	-7.12288										0.33861	-0.391604	0.679768	25.8575	3.40928	0							0.341158	-0.527198										0.3385	0.910374	0.679594	25.7536
0.338568	-7.12689	0.67974	22.0223	3.4112	0							0.341172	-7.12241										0.33886	-0.392233	0.680267	25.8573	3.41178	0							0.341408	-0.526908										0.338749	0.910627	0.680093	25.7535
0.338817	-7.12566	0.680238	22.0221	3.4137	0							0.341421	-7.12105										0.339109	-0.392648	0.680766	25.8571	3.41427	0							0.341657	-0.526618										0.338999	0.911096	0.680592	25.7534
0.339067	-7.12342	0.680737	22.022	3.41619	0							0.34167	-7.12104										0.339359	-0.392921	0.681266	25.8569	3.41677	0							0.341907	-0.526328										0.339248	0.91047	0.681091	25.7534
0.339316	-7.12233	0.681236	22.0217	3.41869	0							0.34192	-7.12032										0.339608	-0.392588	0.681765	25.8568	3.41927	0							0.342157	-0.526328										0.339498	0.909419	0.68159	25.7534
0.339566	-7.1225	0.681735	22.0216	3.42118	0							0.342169	-7.12086										0.339858	-0.393667	0.682264	25.8567	3.42176	0							0.342406	-0.526328										0.339747	0.91072	0.682089	25.7534
0.339815	-7.12139	0.682233	22.0216	3.42368	0							0.342418	-7.12252										0.340107	-0.394849	0.682763	25.8569	3.42426	0							0.342656	-0.526328										0.339997	0.911184	0.682588	25.7532
0.340064	-7.12186	0.682732	22.0216	3.42617	0							0.342668	-7.12223										0.340357	-0.395438	0.683262	25.8569	3.42675	0							0.342905	-0.526328										0.340246	0.911583	0.683087	25.753
0.340314	-7.12102	0.683231	22.0216	3.42867	0							0.342917	-7.12463										0.340606	-0.396731	0.683761	25.857	3.42925	0							0.343155	-0.526328										0.340496	0.911251	0.683586	25.7527
0.340563	-7.12261	0.68373	22.0216	3.43117	0							0.343167	-7.12394										0.340856	-0.398073	0.68426	25.8569	3.43174	0							0.343404	-0.526328										0.340745	0.909829	0.684085	25.7526
0.340813	-7.12288	0.684229	22.0217	3.43366	0							0.343416	-7.12291										0.341106	-0.398194	0.684759	25.8569	3.43424	0							0.343654	-0.526328										0.340995	0.909603	0.684584	25.7525
0.341062	-7.12241	0.684727	22.0217	3.43616	0							0.343665	-7.12155										0.341355	-0.397169	0.685259	25.8569	3.43674	0							0.343904	-0.526328										0.341244	0.908618	0.685083	25.7524
0.341311	-7.12105	0.685226	22.0215	3.43865	0							0.343915	-7.12284										0.341605	-0.396389	0.685758	25.8569	3.43923	0							0.344153	-0.526328										0.341494	0.909535	0.685582	25.7524
0.341561	-7.12104	0.685725	22.0214	3.44115	0							0.344164	-7.12054										0.341854	-0.395474	0.686257	25.8569	3.44173	0							0.344403	-0.526328										0.341743	0.907552	0.686081	25.7522
0.34181	-7.12032	0.686224	22.0214	3.44364	0							0.344414	-7.12175										0.342104	-0.3947	0.686756	25.8568	3.44422	0							0.344652	-0.526038										0.341993	0.905976	0.68658	25.752
0.342059	-7.12086	0.686723	22.0214	3.44614	0							0.344663	-7.1239										0.342353	-0.393857	0.687255	25.8569	3.44672	0							0.344902	-0.525747										0.342242	0.90656	0.687079	25.752
0.342309	-7.12252	0.687221	22.0213	3.44863	0							0.344912	-7.12295										0.342603	-0.39197	0.687754	25.8568	3.44922	0							0.345151	-0.525457										0.342492	0.905875	0.687578	25.752
0.342558	-7.12223	0.68772	22.0212	3.45113	0							0.345162	-7.12386										0.342853	-0.389588	0.688253	25.8569	3.45171	0							0.345401	-0.525167										0.342741	0.906517	0.688077	25.752
0.342808	-7.12463	0.688219	22.0211	3.45363	0							0.345411	-7.12503										0.343102	-0.391405	0.688753	25.857	3.45421	0							0.34565	-0.524876										0.342991	0.905078	0.688576	25.7519
0.343057	-7.12394	0.688718	22.0211	3.45612	0							0.345661	-7.12703										0.343352	-0.391381	0.689252	25.8569	3.4567	0							0.3459	-0.524586										0.34324	0.903767	0.689075	25.7518
0.343306	-7.12291	0.689216	22.0211	3.45862	0							0.34591	-7.12908										0.343601	-0.392008	0.689751	25.8569	3.4592	0							0.34615	-0.524296										0.34349	0.902699	0.689574	25.7516
0.343556	-7.12155	0.689715	22.0211	3.46111	0							0.346159	-7.13075										0.343851	-0.391693	0.69025	25.8569	3.46169	0							0.346399	-0.524005										0.34374	0.90329	0.690073	25.7516
0.343805	-7.12284	0.690214	22.0211	3.46361	0							0.346409	-7.13172										0.3441	-0.395135	0.690749	25.8567	3.46419	0							0.346649	-0.523715										0.343989	0.904288	0.690572	25.7517
0.344055	-7.12054	0.690713	22.021	3.4661	0							0.346658	-7.13252										0.34435	-0.3952	0.691248	25.8567	3.46669	0							0.346898	-0.523425										0.344239	0.902078	0.691071	25.7517
0.344304	-7.12175	0.691212	22.021	3.4686	0							0.346908	-7.13104										0.3446	-0.395179	0.691747	25.8566	3.46918	0							0.347148	-0.523134										0.344488	0.899673	0.69157	25.7515
0.344553	-7.1239	0.69171	22.0208	3.47109	0							0.347157	-7.13251										0.344849	-0.395251	0.692247	25.8566	3.47168	0							0.347397	-0.522843										0.344738	0.897457	0.692069	25.7515
0.344803	-7.12295	0.692209	22.0207	3.47359	0							0.347406	-7.13308										0.345099	-0.395344	0.692746	25.8566	3.47417	0							0.347647	-0.522552										0.344987	0.897891	0.692569	25.7514
0.345052	-7.12386	0.692708	22.0207	3.47608	0							0.347656	-7.13436										0.345348	-0.395922	0.693245	25.8565	3.47667	0							0.347897	-0.522262										0.345237	0.897873	0.693068	25.7512
0.345302	-7.12503	0.693207	22.0206	3.47858	0							0.347905	-7.13542										0.345598	-0.395165	0.693744	25.8564	3.47917	0							0.348146	-0.521971										0.345486	0.899345	0.693567	25.751
0.345551	-7.12703	0.693706	22.0206	3.48108	0							0.348155	-7.13447										0.345847	-0.394833	0.694243	25.8564	3.48166	0							0.348396	-0.52168										0.345736	0.898476	0.694066	25.7509
0.3458	-7.12908	0.694204	22.0206	3.48357	0							0.348404	-7.13406										0.346097	-0.395575	0.694742	25.8565	3.48416	0							0.348645	-0.521389										0.345985	0.895687	0.694565	25.7508
0.34605	-7.13075	0.694703	22.0206	3.48607	0							0.348653	-7.13259										0.346347	-0.393572	0.695241	25.8564	3.48665	0							0.348895	-0.521099										0.346235	0.89456	0.695064	25.7506
0.346299	-7.13172	0.695202	22.0205	3.48856	0							0.348903	-7.13413										0.346596	-0.392574	0.69574	25.8565	3.48915	0							0.349144	-0.520808										0.346484	0.892864	0.695563	25.7506
0.346549	-7.13252	0.695701	22.0205	3.49106	0							0.349152	-7.13357										0.346846	-0.392259	0.69624	25.8562	3.49164	0							0.349394	-0.520517										0.346734	0.892868	0.696062	25.7506
0.346798	-7.13104	0.6962	22.0205	3.49355	0							0.349402	-7.13377										0.347095	-0.392834	0.696739	25.8559	3.49414	0							0.349644	-0.520226										0.346983	0.893024	0.696561	25.7504
0.347047	-7.13251	0.696698	22.0206	3.49605	0							0.349651	-7.13435										0.347345	-0.39086	0.697238	25.8558	3.49664	0							0.349893	-0.519935										0.347233	0.891406	0.69706	25.7501
0.347297	-7.13308	0.697197	22.0206	3.49854	0							0.3499	-7.1332										0.347594	-0.390694	0.697737	25.8556	3.49913	0							0.350143	-0.519644										0.347482	0.891354	0.697559	25.75
0.347546	-7.13436	0.697696	22.0204	3.50104	0							0.35015	-7.13251										0.347844	-0.389737	0.698236	25.8555	3.50163	0							0.350392	-0.519352										0.347732	0.890034	0.698058	25.75
0.347796	-7.13542	0.698195	22.0203	3.50353	0							0.350399	-7.13251										0.348094	-0.388143	0.698735	25.8555	3.50412	0							0.350642	-0.519061										0.347981	0.890526	0.698557	25.7499
0.348045	-7.13447	0.698694	22.0202	3.50603	0							0.350648	-7.13287										0.348343	-0.387217	0.699234	25.8555	3.50662	0							0.350891	-0.51877										0.348231	0.890087	0.699056	25.7498
0.348294	-7.13406	0.699192	22.02	3.50853	0							0.350898	-7.13413										0.348593	-0.38782	0.699734	25.8555	3.50911	0							0.351141	-0.518479										0.34848	0.890994	0.699555	25.7497
0.348544	-7.13259	0.699691	22.02	3.51102	0							0.351147	-7.13442										0.348842	-0.388866	0.700233	25.8553	3.51161	0							0.351391	-0.518188										0.34873	0.889614	0.700054	25.7496
0.348793	-7.13413	0.70019	22.0199	3.51352	0							0.351397	-7.13424										0.349092	-0.390318	0.700732	25.8553	3.51411	0							0.35164	-0.517897										0.348979	0.888487	0.700553	25.7496
0.349043	-7.13357	0.700689	22.0199	3.51601	0							0.351646	-7.13489										0.349341	-0.390424	0.701231	25.8552	3.5166	0							0.35189	-0.517605										0.349229	0.890019	0.701052	25.7495
0.349292	-7.13377	0.701187	22.0199	3.51851	0							0.351895	-7.13458										0.349591	-0.389615	0.70173	25.8551	3.5191	0							0.352139	-0.517605										0.349478	0.891456	0.701551	25.7495
0.349541	-7.13435	0.701686	22.0197	3.521	0							0.352145	-7.13352										0.34984	-0.389807	0.702229	25.8549	3.5216	0							0.352389	-0.517605										0.349728	0.892368	0.70205	25.7494
0.349791	-7.1332	0.702185	22.0197	3.5235	0							0.352394	-7.13226										0.35009	-0.391326	0.702728	25.8549	3.52409	0							0.352638	-0.517605										0.349978	0.89132	0.702549	25.7493
0.35004	-7.13251	0.702684	22.0197	3.52599	0							0.352644	-7.13204										0.35034	-0.392448	0.703227	25.8549	3.52659	0							0.352888	-0.517605										0.350227	0.89065	0.703048	25.7493
0.350289	-7.13251	0.703183	22.0197	3.52849	0							0.352893	-7.13129										0.350589	-0.391828	0.703727	25.8549	3.52908	0							0.353137	-0.517605										0.350477	0.890315	0.703547	25.7492
0.350539	-7.13287	0.703681	22.0198	3.53098	0							0.353142	-7.13314										0.350839	-0.390515	0.704226	25.8548	3.53158	0							0.353387	-0.517605										0.350726	0.891419	0.704046	25.7491
0.350788	-7.13413	0.70418	22.0197	3.53348	0							0.353392	-7.13299										0.351088	-0.389022	0.704725	25.8548	3.53407	0							0.353637	-0.517605										0.350976	0.89193	0.704545	25.7491
0.351038	-7.13442	0.704679	22.0197	3.53598	0							0.353641	-7.135										0.351338	-0.387844	0.705224	25.8547	3.53657	0							0.353886	-0.517605										0.351225	0.890513	0.705045	25.749
0.351287	-7.13424	0.705178	22.0197	3.53847	0							0.353891	-7.13296										0.351587	-0.387265	0.705723	25.8546	3.53907	0							0.354136	-0.517605										0.351475	0.889163	0.705544	25.749
0.351536	-7.13489	0.705677	22.0196	3.54097	0							0.35414	-7.13189										0.351837	-0.386545	0.706222	25.8545	3.54156	0							0.354385	-0.517605										0.351724	0.886011	0.706043	25.7489
0.351786	-7.13458	0.706175	22.0196	3.54346	0							0.354389	-7.13241										0.352087	-0.386798	0.706721	25.8546	3.54406	0							0.354635	-0.517314										0.351974	0.88628	0.706542	25.7488
0.352035	-7.13352	0.706674	22.0196	3.54596	0							0.354639	-7.13134										0.352336	-0.387235	0.707221	25.8545	3.54655	0							0.354884	-0.517022										0.352223	0.886721	0.707041	25.7487
0.352285	-7.13226	0.707173	22.0195	3.54845	0							0.354888	-7.13211										0.352586	-0.387424	0.70772	25.8543	3.54905	0							0.355134	-0.516731										0.352473	0.885697	0.70754	25.7486
0.352534	-7.13204	0.707672	22.0194	3.55095	0							0.355138	-7.13091										0.352835	-0.388765	0.708219	25.8543	3.55154	0							0.355384	-0.516439										0.352722	0.885741	0.708039	25.7485
0.352783	-7.13129	0.70817	22.0194	3.55344	0							0.355387	-7.13027										0.353085	-0.390148	0.708718	25.8542	3.55404	0							0.355633	-0.516148										0.352972	0.885953	0.708538	25.7485
0.353033	-7.13314	0.708669	22.0194	3.55594	0							0.355636	-7.13055										0.353334	-0.39104	0.709217	25.8542	3.55654	0							0.355883	-0.515856										0.353221	0.886036	0.709037	25.7483
0.353282	-7.13299	0.709168	22.0195	3.55843	0							0.355886	-7.13115										0.353584	-0.391631	0.709716	25.854	3.55903	0							0.356132	-0.515565										0.353471	0.886093	0.709536	25.7483
0.353532	-7.135	0.709667	22.0195	3.56093	0							0.356135	-7.13184										0.353834	-0.392931	0.710215	25.8538	3.56153	0							0.356382	-0.515273										0.35372	0.885245	0.710035	25.7483
0.353781	-7.13296	0.710166	22.0194	3.56343	0							0.356385	-7.13291										0.354083	-0.394617	0.710715	25.8536	3.56402	0							0.356631	-0.514981										0.35397	0.884441	0.710534	25.7483
0.35403	-7.13189	0.710664	22.0193	3.56592	0							0.356634	-7.13368										0.354333	-0.397455	0.711214	25.8537	3.56652	0							0.356881	-0.51469										0.354219	0.885177	0.711033	25.7484
0.35428	-7.13241	0.711163	22.0193	3.56842	0							0.356883	-7.13369										0.354582	-0.397779	0.711713	25.8537	3.56902	0							0.357131	-0.514398										0.354469	0.885374	0.711532	25.7483
0.354529	-7.13134	0.711662	22.0192	3.57091	0							0.357133	-7.13282										0.354832	-0.398421	0.712212	25.8534	3.57151	0							0.35738	-0.514106										0.354718	0.883828	0.712031	25.7481
0.354779	-7.13211	0.712161	22.0192	3.57341	0							0.357382	-7.1335										0.355081	-0.397911	0.712711	25.8532	3.57401	0							0.35763	-0.513814										0.354968	0.885091	0.71253	25.748
0.355028	-7.13091	0.71266	22.0191	3.5759	0							0.357632	-7.13378										0.355331	-0.398053	0.71321	25.8531	3.5765	0							0.357879	-0.513522										0.355217	0.886419	0.713029	25.7479
0.355277	-7.13027	0.713158	22.0191	3.5784	0							0.357881	-7.13335										0.355581	-0.39671	0.713709	25.8532	3.579	0							0.358129	-0.51323										0.355467	0.887055	0.713528	25.7478
0.355527	-7.13055	0.713657	22.0191	3.58089	0							0.35813	-7.13477										0.35583	-0.395443	0.714208	25.8532	3.58149	0							0.358378	-0.512938										0.355716	0.887156	0.714027	25.7478
0.355776	-7.13115	0.714156	22.019	3.58339	0							0.35838	-7.13471										0.35608	-0.393973	0.714708	25.853	3.58399	0							0.358628	-0.512647										0.355966	0.887768	0.714526	25.7478
0.356026	-7.13184	0.714655	22.019	3.58589	0							0.358629	-7.13582										0.356329	-0.393425	0.715207	25.8531	3.58649	0							0.358878	-0.512355										0.356216	0.886827	0.715025	25.7478
0.356275	-7.13291	0.715154	22.0191	3.58838	0							0.358879	-7.13516										0.356579	-0.392438	0.715706	25.853	3.58898	0							0.359127	-0.512063										0.356465	0.885195	0.715524	25.7477
0.356524	-7.13368	0.715652	22.0191	3.59088	0							0.359128	-7.13312										0.356828	-0.390719	0.716205	25.8531	3.59148	0							0.359377	-0.511771										0.356715	0.884908	0.716023	25.7477
0.356774	-7.13369	0.716151	22.019	3.59337	0							0.359377	-7.13172										0.357078	-0.391416	0.716704	25.8531	3.59397	0							0.359626	-0.511771										0.356964	0.884811	0.716522	25.7477
0.357023	-7.13282	0.71665	22.019	3.59587	0							0.359627	-7.13111										0.357327	-0.392697	0.717203	25.8532	3.59647	0							0.359876	-0.511771										0.357214	0.884333	0.717022	25.7477
0.357273	-7.1335	0.717149	22.019	3.59836	0							0.359876	-7.12969										0.357577	-0.393415	0.717702	25.8531	3.59897	0							0.360125	-0.511771										0.357463	0.884872	0.717521	25.7476
0.357522	-7.13378	0.717647	22.0189	3.60086	0							0.360125	-7.13114										0.357827	-0.394285	0.718202	25.8532	3.60146	0							0.360375	-0.511771										0.357713	0.88511	0.71802	25.7475
0.357771	-7.13335	0.718146	22.0188	3.60335	0							0.360375	-7.13271										0.358076	-0.395971	0.718701	25.8531	3.60396	0							0.360624	-0.511771										0.357962	0.885657	0.718519	25.7475
0.358021	-7.13477	0.718645	22.0187	3.60585	0							0.360624	-7.13266										0.358326	-0.39679	0.7192	25.8529	3.60645	0							0.360874	-0.511771										0.358212	0.884955	0.719018	25.7475
0.35827	-7.13471	0.719144	22.0185	3.60834	0							0.360874	-7.13198										0.358575	-0.396839	0.719699	25.8529	3.60895	0							0.361124	-0.511771										0.358461	0.885005	0.719517	25.7473
0.35852	-7.13582	0.719643	22.0183	3.61084	0							0.361123	-7.13254										0.358825	-0.396077	0.720198	25.8529	3.61144	0							0.361373	-0.511771										0.358711	0.88516	0.720016	25.7472
0.358769	-7.13516	0.720141	22.0182	3.61334	0							0.361372	-7.13161										0.359074	-0.395864	0.720697	25.8529									0.361623	-0.511771										0.35896	0.886216	0.720515	25.7471
0.359018	-7.13312	0.72064	22.0181	3.61583	0							0.361622	-7.13078										0.359324	-0.394223	0.721196	25.8528									0.361872	-0.511771										0.35921	0.887841	0.721014	25.747
0.359268	-7.13172	0.721139	22.018	3.61833	0							0.361871	-7.1305										0.359574	-0.394756	0.721695	25.8526									0.362122	-0.511479										0.359459	0.889523	0.721513	25.7469
0.359517	-7.13111	0.721638	22.0179	3.62082	0							0.362121	-7.13041										0.359823	-0.393624	0.722195	25.8527									0.362371	-0.511186										0.359709	0.891591	0.722012	25.7468
0.359766	-7.12969	0.722137	22.018	3.62332	0							0.36237	-7.132										0.360073	-0.391787	0.722694	25.8527									0.362621	-0.510894										0.359958	0.89206	0.722511	25.7468
0.360016	-7.13114	0.722635	22.0179	3.62581	0							0.362619	-7.13249										0.360322	-0.38942	0.723193	25.8527									0.362871	-0.510602										0.360208	0.89169	0.72301	25.7468
0.360265	-7.13271	0.723134	22.0177	3.62831	0							0.362869	-7.13285										0.360572	-0.386131	0.723692	25.8527									0.36312	-0.51031										0.360457	0.889267	0.723509	25.7467
0.360515	-7.13266	0.723633	22.0172	3.6308	0							0.363118	-7.1313										0.360821	-0.388055	0.724191	25.8526									0.36337	-0.510018										0.360707	0.888523	0.724008	25.7467
0.360764	-7.13198	0.724132	22.0169	3.6333	0							0.363368	-7.13094										0.361071	-0.389397	0.72469	25.8523									0.363619	-0.509725										0.360956	0.888819	0.724507	25.7467
0.361013	-7.13254	0.724631	22.0166	3.63579	0							0.363617	-7.13088										0.361321	-0.389994	0.725189	25.8522									0.363869	-0.509433										0.361206	0.888063	0.725006	25.7466
0.361263	-7.13161	0.725129	22.0165	3.63829	0							0.363866	-7.13142										0.36157	-0.389488	0.725689	25.8518									0.364118	-0.509141										0.361455	0.886413	0.725505	25.7465
0.361512	-7.13078	0.725628	22.0165	3.64079	0							0.364116	-7.13227										0.36182	-0.38965	0.726188	25.8517									0.364368	-0.508849										0.361705	0.885432	0.726004	25.7465
0.361762	-7.1305	0.726127	22.0165	3.64328	0							0.364365	-7.13101										0.362069	-0.390001	0.726687	25.8517									0.364618	-0.508556										0.361954	0.88516	0.726503	25.7465
0.362011	-7.13041	0.726626	22.0165	3.64578	0							0.364615	-7.13101										0.362319	-0.392353	0.727186	25.8516									0.364867	-0.508264										0.362204	0.88321	0.727002	25.7463
0.36226	-7.132	0.727124	22.0165	3.64827	0							0.364864	-7.13027										0.362568	-0.39029	0.727685	25.8515									0.365117	-0.507971										0.362454	0.883699	0.727501	25.7462
0.36251	-7.13249	0.727623	22.0165	3.65077	0							0.365113	-7.13072										0.362818	-0.388962	0.728184	25.8514									0.365366	-0.507679										0.362703	0.88542	0.728	25.7462
0.362759	-7.13285	0.728122	22.0165	3.65326	0							0.365363	-7.13178										0.363068	-0.389434	0.728683	25.8513									0.365616	-0.507386										0.362953	0.885045	0.728499	25.7461
0.363009	-7.1313	0.728621	22.0166	3.65576	0							0.365612	-7.13147										0.363317	-0.389871	0.729182	25.8512									0.365865	-0.507094										0.363202	0.88474	0.728998	25.746
0.363258	-7.13094	0.72912	22.0166	3.65825	0							0.365862	-7.13044										0.363567	-0.391664	0.729682	25.8512									0.366115	-0.506801										0.363452	0.885342	0.729497	25.7458
0.363507	-7.13088	0.729618	22.0167	3.66075	0							0.366111	-7.13006										0.363816	-0.392693	0.730181	25.8511									0.366365	-0.506508										0.363701	0.884541	0.729997	25.7457
0.363757	-7.13142	0.730117	22.0167	3.66324	0							0.36636	-7.12951										0.364066	-0.393339	0.73068	25.8511									0.366614	-0.506216										0.363951	0.884871	0.730496	25.7455
0.364006	-7.13227	0.730616	22.0167	3.66574	0							0.36661	-7.12957										0.364315	-0.392775	0.731179	25.8511									0.366864	-0.505923										0.3642	0.885957	0.730995	25.7455
0.364256	-7.13101	0.731115	22.0167	3.66824	0							0.366859	-7.13015										0.364565	-0.393885	0.731678	25.851									0.367113	-0.505631										0.36445	0.885763	0.731494	25.7455
0.364505	-7.13101	0.731614	22.0166	3.67073	0							0.367109	-7.13027										0.364814	-0.393635	0.732177	25.8509									0.367363	-0.505338										0.364699	0.886195	0.731993	25.7455
0.364754	-7.13027	0.732112	22.0165	3.67323	0							0.367358	-7.13014										0.365064	-0.393947	0.732676	25.8507									0.367612	-0.505045										0.364949	0.887491	0.732492	25.7455
0.365004	-7.13072	0.732611	22.0165	3.67572	0							0.367607	-7.1302										0.365314	-0.394091	0.733176	25.8506									0.367862	-0.504752										0.365198	0.88652	0.732991	25.7454
0.365253	-7.13178	0.73311	22.0166	3.67822	0							0.367857	-7.13072										0.365563	-0.39515	0.733675	25.8505									0.368112	-0.504459										0.365448	0.884376	0.73349	25.7454
0.365503	-7.13147	0.733609	22.0166	3.68071	0							0.368106	-7.13148										0.365813	-0.395043	0.734174	25.8504									0.368361	-0.504167										0.365697	0.882195	0.733989	25.7452
0.365752	-7.13044	0.734107	22.0167	3.68321	0							0.368356	-7.1318										0.366062	-0.395646	0.734673	25.8504									0.368611	-0.503874										0.365947	0.881046	0.734488	25.7452
0.366001	-7.13006	0.734606	22.0166	3.6857	0							0.368605	-7.13016										0.366312	-0.39708	0.735172	25.8504									0.36886	-0.503581										0.366196	0.880663	0.734987	25.7451
0.366251	-7.12951	0.735105	22.0165	3.6882	0							0.368854	-7.12847										0.366561	-0.398547	0.735671	25.8503									0.36911	-0.503288										0.366446	0.880602	0.735486	25.745
0.3665	-7.12957	0.735604	22.0164	3.69069	0							0.369104	-7.12772										0.366811	-0.400735	0.73617	25.8502									0.369359	-0.502995										0.366695	0.883015	0.735985	25.745
0.36675	-7.13015	0.736103	22.0163	3.69319	0							0.369353	-7.12642										0.367061	-0.399189	0.736669	25.8501									0.369609	-0.502995										0.366945	0.884955	0.736484	25.745
0.366999	-7.13027	0.736601	22.0161	3.69569	0							0.369602	-7.12485										0.36731	-0.396913	0.737169	25.8499									0.369859	-0.502995										0.367194	0.885873	0.736983	25.745
0.367248	-7.13014	0.7371	22.016	3.69818	0							0.369852	-7.12474										0.36756	-0.396087	0.737668	25.8497									0.370108	-0.502995										0.367444	0.887034	0.737482	25.7449
0.367498	-7.1302	0.737599	22.016	3.70068	0							0.370101	-7.12422										0.367809	-0.395495	0.738167	25.8496									0.370358	-0.502995										0.367693	0.887588	0.737981	25.7447
0.367747	-7.13072	0.738098	22.0159	3.70317	0							0.370351	-7.12422										0.368059	-0.396364	0.738666	25.8496									0.370607	-0.502995										0.367943	0.887485	0.73848	25.7447
0.367997	-7.13148	0.738597	22.0159	3.70567	0							0.3706	-7.12331										0.368308	-0.396155	0.739165	25.8494									0.370857	-0.502995										0.368192	0.887959	0.738979	25.7448
0.368246	-7.1318	0.739095	22.0159	3.70816	0							0.370849	-7.12272										0.368558	-0.395836	0.739664	25.8493									0.371106	-0.502995										0.368442	0.888411	0.739478	25.7447
0.368495	-7.13016	0.739594	22.0159	3.71066	0							0.371099	-7.1216										0.368808	-0.397232	0.740163	25.8493									0.371356	-0.502995										0.368692	0.888202	0.739977	25.7447
0.368745	-7.12847	0.740093	22.0159	3.71315	0							0.371348	-7.1209										0.369057	-0.398634	0.740663	25.8493									0.371605	-0.502995										0.368941	0.88844	0.740476	25.7447
0.368994	-7.12772	0.740592	22.0159	3.71565	0							0.371598	-7.12056										0.369307	-0.398837	0.741162	25.8494									0.371855	-0.502995										0.369191	0.890554	0.740975	25.7447
0.369243	-7.12642	0.741091	22.0158	3.71814	0							0.371847	-7.12038										0.369556	-0.399391	0.741661	25.8493									0.372105	-0.502702										0.36944	0.891423	0.741474	25.7446
0.369493	-7.12485	0.741589	22.0157	3.72064	0							0.372096	-7.12089										0.369806	-0.398271	0.74216	25.8492									0.372354	-0.502409										0.36969	0.891282	0.741974	25.7446
0.369742	-7.12474	0.742088	22.0157	3.72314	0							0.372346	-7.12177										0.370055	-0.396132	0.742659	25.8491									0.372604	-0.502116										0.369939	0.891832	0.742473	25.7444
0.369992	-7.12422	0.742587	22.0157	3.72563	0							0.372595	-7.12243										0.370305	-0.394522	0.743158	25.8491									0.372853	-0.501823										0.370189	0.891099	0.742972	25.7444
0.370241	-7.12422	0.743086	22.0157									0.372845	-7.1226										0.370555	-0.394224	0.743657	25.8491									0.373103	-0.50153										0.370438	0.889885	0.743471	25.7443
0.37049	-7.12331	0.743585	22.0157									0.373094	-7.12213										0.370804	-0.392689	0.744156	25.849									0.373352	-0.501237										0.370688	0.890702	0.74397	25.7443
0.37074	-7.12272	0.744083	22.0156									0.373343	-7.12123										0.371054	-0.393256	0.744656	25.849									0.373602	-0.500944										0.370937	0.890019	0.744469	25.7443
0.370989	-7.1216	0.744582	22.0155									0.373593	-7.11961										0.371303	-0.394	0.745155	25.8489									0.373852	-0.500651										0.371187	0.888897	0.744968	25.7444
0.371239	-7.1209	0.745081	22.0154									0.373842	-7.11914										0.371553	-0.394218	0.745654	25.8488									0.374101	-0.500358										0.371436	0.88995	0.745467	25.7444
0.371488	-7.12056	0.74558	22.0154									0.374092	-7.11812										0.371802	-0.393482	0.746153	25.8487									0.374351	-0.500065										0.371686	0.890676	0.745966	25.7444
0.371737	-7.12038	0.746078	22.0154									0.374341	-7.1166										0.372052	-0.392425	0.746652	25.8487									0.3746	-0.499772										0.371935	0.891883	0.746465	25.7443
0.371987	-7.12089	0.746577	22.0154									0.37459	-7.11722										0.372302	-0.391192	0.747151	25.8485									0.37485	-0.499478										0.372185	0.891457	0.746964	25.7443
0.372236	-7.12177	0.747076	22.0153									0.37484	-7.11902										0.372551	-0.391703	0.74765	25.8483									0.375099	-0.499185										0.372434	0.892149	0.747463	25.7442
0.372486	-7.12243	0.747575	22.0152									0.375089	-7.12012										0.372801	-0.39185	0.74815	25.8483									0.375349	-0.498892										0.372684	0.89235	0.747962	25.7442
0.372735	-7.1226	0.748074	22.0151									0.375339	-7.12										0.37305	-0.39136	0.748649	25.8483									0.375599	-0.498599										0.372933	0.890989	0.748461	25.7441
0.372984	-7.12213	0.748572	22.0152									0.375588	-7.12089										0.3733	-0.392572	0.749148	25.8482									0.375848	-0.498305										0.373183	0.889169	0.74896	25.744
0.373234	-7.12123	0.749071	22.0151									0.375837	-7.12147										0.373549	-0.392956	0.749647	25.848									0.376098	-0.498012										0.373432	0.887132	0.749459	25.744
0.373483	-7.11961	0.74957	22.0152									0.376087	-7.122										0.373799	-0.393803	0.750146	25.8479									0.376347	-0.497719										0.373682	0.886364	0.749958	25.744
0.373733	-7.11914	0.750069	22.0152									0.376336	-7.12246										0.374048	-0.394295	0.750645	25.8479									0.376597	-0.497425										0.373931	0.886038	0.750457	25.744
0.373982	-7.11812	0.750568	22.0152									0.376586	-7.12213										0.374298	-0.392972	0.751144	25.8478									0.376846	-0.497132										0.374181	0.884777	0.750956	25.744
0.374231	-7.1166	0.751066	22.0152									0.376835	-7.12207										0.374548	-0.393592	0.751643	25.8477									0.377096	-0.497132										0.37443	0.885448	0.751455	25.744
0.374481	-7.11722	0.751565	22.0151									0.377084	-7.1226										0.374797	-0.393545	0.752143	25.8476									0.377346	-0.497132										0.37468	0.885948	0.751954	25.744
0.37473	-7.11902	0.752064	22.0151									0.377334	-7.12459										0.375047	-0.393846	0.752642	25.8476									0.377595	-0.497132										0.37493	0.886707	0.752453	25.7439
0.37498	-7.12012	0.752563	22.0152									0.377583	-7.12602										0.375296	-0.393671	0.753141	25.8476									0.377845	-0.497132										0.375179	0.885798	0.752952	25.7439
0.375229	-7.12	0.753061	22.0152									0.377832	-7.12743										0.375546	-0.394534	0.75364	25.8475									0.378094	-0.497132										0.375429	0.883923	0.753451	25.7439
0.375478	-7.12089	0.75356	22.0153									0.378082	-7.12894										0.375795	-0.393807	0.754139	25.8473									0.378344	-0.497132										0.375678	0.883497	0.75395	25.7439
0.375728	-7.12147	0.754059	22.0154									0.378331	-7.12978										0.376045	-0.393065	0.754638	25.8472									0.378593	-0.497132										0.375928	0.884204	0.754449	25.7438
0.375977	-7.122	0.754558	22.0152									0.378581	-7.12979										0.376295	-0.393294	0.755137	25.847									0.378843	-0.497132										0.376177	0.883262	0.754949	25.7437
0.376227	-7.12246	0.755057	22.0149									0.37883	-7.13003										0.376544	-0.392399	0.755637	25.8469									0.379092	-0.497132										0.376427	0.884938	0.755448	25.7436
0.376476	-7.12213	0.755555	22.0149									0.379079	-7.1288										0.376794	-0.391416	0.756136	25.8469									0.379342	-0.497132										0.376676	0.887041	0.755947	25.7436
0.376725	-7.12207	0.756054	22.0147									0.379329	-7.12982										0.377043	-0.391978	0.756635	25.8468									0.379592	-0.496839										0.376926	0.888367	0.756446	25.7436
0.376975	-7.1226	0.756553	22.0144									0.379578	-7.13227										0.377293	-0.392402	0.757134	25.8467									0.379841	-0.496545										0.377175	0.889016	0.756945	25.7435
0.377224	-7.12459	0.757052	22.0141									0.379828	-7.13443										0.377542	-0.391691	0.757633	25.8465									0.380091	-0.496252										0.377425	0.888603	0.757444	25.7433
0.377474	-7.12602	0.757551	22.0141									0.380077	-7.13615										0.377792	-0.391329	0.758132	25.8464									0.38034	-0.495958										0.377674	0.887063	0.757943	25.7432
0.377723	-7.12743	0.758049	22.0142									0.380326	-7.13782										0.378042	-0.391336	0.758631	25.8464									0.38059	-0.495665										0.377924	0.886604	0.758442	25.7431
0.377972	-7.12894	0.758548	22.0142									0.380576	-7.13924										0.378291	-0.391992	0.759131	25.8464									0.380839	-0.495371										0.378173	0.88625	0.758941	25.743
0.378222	-7.12978	0.759047	22.0141									0.380825	-7.13893										0.378541	-0.391575	0.75963	25.8464									0.381089	-0.495078										0.378423	0.885675	0.75944	25.7429
0.378471	-7.12979	0.759546	22.014									0.381075	-7.13854										0.37879	-0.391139	0.760129	25.8463									0.381339	-0.494784										0.378672	0.88556	0.759939	25.7429
0.37872	-7.13003	0.760045	22.0141									0.381324	-7.13929										0.37904	-0.391028	0.760628	25.8462									0.381588	-0.494491										0.378922	0.884155	0.760438	25.743
0.37897	-7.1288	0.760543	22.014									0.381573	-7.14126										0.379289	-0.389697	0.761127	25.8461									0.381838	-0.494197										0.379171	0.883897	0.760937	25.743
0.379219	-7.12982	0.761042	22.0141									0.381823	-4.19895										0.379539	-0.387918	0.761626	25.8462									0.382087	-0.493904										0.379421	0.884836	0.761436	25.743
0.379469	-7.13227	0.761541	22.014									0.382072	-4.19636										0.379789	-0.388177	0.762125	25.8462									0.382337	-0.49361										0.37967	0.885857	0.761935	25.743
0.379718	-7.13443	0.76204	22.0138									0.382322	-4.19378										0.380038	-0.386948	0.762624	25.846									0.382586	-0.493316										0.37992	0.887043	0.762434	25.743
0.379967	-7.13615	0.762538	22.0138									0.382571	-4.19119										0.380288	-0.386946	0.763124	25.8459									0.382836	-0.493023										0.380169	0.886268	0.762933	25.743
0.380217	-7.13782	0.763037	22.0137									0.38282	-4.1886										0.380537	-0.387275	0.763623	25.8458									0.383086	-0.492729										0.380419	0.886225	0.763432	25.7429
0.380466	-7.13924	0.763536	22.0135									0.38307	-4.18602										0.380787	-0.386657	0.764122	25.8458									0.383335	-0.492435										0.380668	0.886101	0.763931	25.7428
0.380716	-7.13893	0.764035	22.0135									0.383319	-4.18343										0.381036	-0.386502	0.764621	25.8458									0.383585	-0.492142										0.380918	0.884573	0.76443	25.7428
0.380965	-7.13854	0.764534	22.0134									0.383569	-4.18085										0.381286	-0.386654	0.76512	25.8457									0.383834	-0.491848										0.381168	0.885043	0.764929	25.7428
0.381214	-7.13929	0.765032	22.0133									0.383818	-4.17826										0.381536	-0.387956	0.765619	25.8455									0.384084	-0.491554										0.381417	0.884362	0.765428	25.7428
0.381464	-7.14126	0.765531	22.0133									0.384067	-4.17567										0.381785	-0.388247	0.766118	25.8453									0.384333	-0.491261										0.381667	0.887055	0.765927	25.7428
0.381713	-3.69544	0.76603	22.0134									0.384317	-4.1731										0.382035	-0.3892	0.766618	25.8452									0.384583	-0.490967										0.381916	0.888759	0.766427	25.7426
0.381963	-0.00097	0.766529	22.0134									0.384566	-4.17053										0.382284	-0.388597	0.767117	25.8453									0.384833	-0.490673										0.382166	0.887582	0.766926	25.7425
0.382212	-0.001307	0.767028	22.0134									0.384816	-4.16796										0.382534	-0.389875	0.767616	25.8452									0.385082	-0.490379										0.382415	0.886205	0.767425	25.7424
0.382461	-0.000888	0.767526	22.0134									0.385065	-4.16539										0.382783	-0.392981	0.768115	25.8451									0.385332	-0.490086										0.382665	0.886526	0.767924	25.7424
0.382711	-0.000745	0.768025	22.0134									0.385314	-4.16282										0.383033	-0.393331	0.768614	25.845									0.385581	-0.489792										0.382914	0.886309	0.768423	25.7425
0.38296	-0.000434	0.768524	22.0134									0.385564	-4.16025										0.383282	-0.393067	0.769113	25.845									0.385831	-0.489498										0.383164	0.884074	0.768922	25.7425
0.38321	0.001045	0.769023	22.0134									0.385813	-4.15768										0.383532	-0.392843	0.769612	25.8448									0.38608	-0.489204										0.383413	0.881821	0.769421	25.7425
0.383459	0.002098	0.769521	22.0134									0.386063	-4.15511										0.383782	-0.393525	0.770111	25.8445									0.38633	-0.48891										0.383663	0.881186	0.76992	25.7425
0.383708	0.0023	0.77002	22.0133									0.386312	-4.15254										0.384031	-0.394034	0.770611	25.8443									0.386579	-0.488616										0.383912	0.881277	0.770419	25.7425
0.383958	0.002011	0.770519	22.0132									0.386561	-4.14996										0.384281	-0.394488	0.77111	25.8441									0.386829	-0.488323										0.384162	0.880456	0.770918	25.7425
0.384207	0.003579	0.771018	22.0131									0.386811	-4.14996										0.38453	-0.394452	0.771609	25.844									0.387079	-0.488323										0.384411	0.879854	0.771417	25.7425
0.384457	0.004176	0.771517	22.0131									0.38706	-4.14996										0.38478	-0.395143	0.772108	25.844									0.387328	-0.488323										0.384661	0.87957	0.771916	25.7424
0.384706	0.005737	0.772015	22.0132									0.387309	-4.14996										0.385029	-0.394973	0.772607	25.844									0.387578	-0.488323										0.38491	0.880379	0.772415	25.7424
0.384955	0.007917	0.772514	22.0131									0.387559	-4.14996										0.385279	-0.393851	0.773106	25.8439									0.387827	-0.488323										0.38516	0.879189	0.772914	25.7422
0.385205	0.006883	0.773013	22.0131									0.387808	-4.14996										0.385529	-0.395835	0.773605	25.8439									0.388077	-0.488323										0.385409	0.880806	0.773413	25.7421
0.385454	0.006437	0.773512	22.013									0.388058	-4.14996										0.385778	-0.397716	0.774105	25.8438									0.388326	-0.488323										0.385659	0.882782	0.773912	25.7421
0.385704	0.005842	0.774011	22.013									0.388307	-4.14996										0.386028	-0.398905	0.774604	25.8436									0.388576	-0.488323										0.385908	0.88308	0.774411	25.7421
0.385953	0.004594	0.774509	22.0129									0.388556	-4.14996										0.386277	-0.398144	0.775103	25.8434									0.388826	-0.488323										0.386158	0.883649	0.77491	25.7421
0.386202	0.003952	0.775008	22.0129									0.388806	-4.14996										0.386527	-0.396879	0.775602	25.8433									0.389075	-0.488323										0.386407	0.882818	0.775409	25.7421
0.386452	0.004242	0.775507	22.013									0.389055	-4.14996										0.386776	-0.397801	0.776101	25.8433									0.389325	-0.488323										0.386657	0.883577	0.775908	25.7421
0.386701	0.004689	0.776006	22.013									0.389305	-4.14741										0.387026	-0.398037	0.7766	25.8432									0.389574	-0.488029										0.386907	0.88388	0.776407	25.742
0.38695	0.005548	0.776505	22.013									0.389554	-4.14485										0.387276	-0.398471	0.777099	25.8432									0.389824	-0.487735										0.387156	0.884387	0.776906	25.742
0.3872	0.006158	0.777003	22.013									0.389803	-4.1423										0.387525	-0.398964	0.777599	25.8431									0.390073	-0.487441										0.387406	0.885238	0.777405	25.742
0.387449	0.007131	0.777502	22.0129									0.390053	-4.13974										0.387775	-0.39794	0.778098	25.843									0.390323	-0.487147										0.387655	0.885942	0.777904	25.7419
0.387699	0.007762	0.778001	22.0127									0.390302	-4.13719										0.388024	-0.397518	0.778597	25.8429									0.390573	-0.486853										0.387905	0.885907	0.778403	25.7418
0.387948	0.00658	0.7785	22.0125									0.390552	-4.13463										0.388274	-0.396903	0.779096	25.8428									0.390822	-0.486559										0.388154	0.884485	0.778902	25.7418
0.388197	0.007063	0.778998	22.0123									0.390801	-4.13208										0.388523	-0.397626	0.779595	25.8428									0.391072	-0.486265										0.388404	0.882926	0.779402	25.7418
0.388447	0.00799	0.779497	22.0123									0.39105	-4.12952										0.388773	-0.397512	0.780094	25.8427									0.391321	-0.485971										0.388653	0.883608	0.779901	25.7419
0.388696	0.00785	0.779996	22.0122									0.3913	-4.12696										0.389022	-0.395179	0.780593	25.8427									0.391571	-0.485677										0.388903	0.885337	0.7804	25.7419
0.388946	0.006988	0.780495	22.0122									0.391549	-4.12441										0.389272	-0.395351	0.781092	25.8426									0.39182	-0.485383										0.389152	0.885069	0.780899	25.7419
0.389195	0.006303	0.780994	22.0121									0.391799	-4.12187										0.389522	-0.394816	0.781592	25.8426									0.39207	-0.485089										0.389402	0.884913	0.781398	25.7419
0.389444	0.005388	0.781492	22.0121									0.392048	-4.11933										0.389771	-0.39524	0.782091	25.8425									0.39232	-0.484795										0.389651	0.885422	0.781897	25.7419
0.389694	0.005953	0.781991	22.0123									0.392297	-4.11679										0.390021	-0.396138	0.78259	25.8424									0.392569	-0.484501										0.389901	0.886585	0.782396	25.7419
0.389943	0.006232	0.78249	22.0124									0.392547	-4.11425										0.39027	-0.397005	0.783089	25.8424									0.392819	-0.484207										0.39015	0.885989	0.782895	25.7419
0.390193	0.006523	0.782989	22.0123									0.392796	-4.11171										0.39052	-0.395738	0.783588	25.8423									0.393068	-0.483913										0.3904	0.884424	0.783394	25.7418
0.390442	0.006541	0.783488	22.0122									0.393046	-4.10917										0.390769	-0.395408	0.784087	25.8422									0.393318	-0.483619										0.390649	0.885145	0.783893	25.7418
0.390691	0.006161	0.783986	22.0121									0.393295	-4.10663										0.391019	-0.395808	0.784586	25.8422									0.393567	-0.483325										0.390899	0.886031	0.784392	25.7419
0.390941	0.003857	0.784485	22.012									0.393544	-4.10409										0.391269	-0.395606	0.785085	25.8421									0.393817	-0.483031										0.391148	0.886442	0.784891	25.7419
0.39119	0.002333	0.784984	22.012									0.393794	-4.10155										0.391518	-0.395973	0.785585	25.842									0.394067	-0.482737										0.391398	0.887339	0.78539	25.7418
0.39144	0.002667	0.785483	22.0119									0.394043	-4.09901										0.391768	-0.394678	0.786084	25.8419									0.394316	-0.482443										0.391647	0.887713	0.785889	25.7418
0.391689	0.005005	0.785982	22.0119									0.394293	-4.09901										0.392017	-0.393231	0.786583	25.8417									0.394566	-0.482443										0.391897	0.886919	0.786388	25.7417
0.391938	0.007109	0.78648	22.0118									0.394542	-4.09901										0.392267	-0.393904	0.787082	25.8414									0.394815	-0.482443										0.392146	0.885876	0.786887	25.7416
0.392188	0.00977	0.786979	22.0118									0.394791	-4.09901										0.392516	-0.395003	0.787581	25.8413									0.395065	-0.482443										0.392396	0.884051	0.787386	25.7416
0.392437	0.010851	0.787478	22.0118									0.395041	-4.09901										0.392766	-0.395991	0.78808	25.8412									0.395314	-0.482443										0.392645	0.883987	0.787885	25.7415
0.392687	0.010579	0.787977	22.0119									0.39529	-4.09901										0.393016	-0.396122	0.788579	25.8412									0.395564	-0.482443										0.392895	0.885618	0.788384	25.7415
0.392936	0.011394	0.788475	22.0119									0.395539	-4.09901										0.393265	-0.397201	0.789079	25.8412									0.395813	-0.482443										0.393144	0.886127	0.788883	25.7416
0.393185	0.011065	0.788974	22.0118									0.395789	-4.09901										0.393515	-0.396423	0.789578	25.8411									0.396063	-0.482443										0.393394	0.886507	0.789382	25.7416
0.393435	0.010815	0.789473	22.0117									0.396038	-4.09901										0.393764	-0.396088	0.790077	25.841									0.396313	-0.482443										0.393644	0.886233	0.789881	25.7416
0.393684	0.010744	0.789972	22.0118									0.396288	-4.09901										0.394014	-0.396829	0.790576	25.841									0.396562	-0.482443										0.393893	0.886537	0.79038	25.7417
0.393934	0.010768	0.790471	22.0118									0.396537	-4.09901										0.394263	-0.396912	0.791075	25.8411									0.396812	-0.482443										0.394143	0.887281	0.790879	25.7416
0.394183	0.011187	0.790969	22.0117									0.396786	-4.09648										0.394513	-0.396463	0.791574	25.8411									0.397061	-0.482148										0.394392	0.886594	0.791378	25.7415
0.394432	0.011566	0.791468	22.0117									0.397036	-4.09396										0.394763	-0.396444	0.792073	25.8411									0.397311	-0.481854										0.394642	0.885005	0.791878	25.7415
0.394682	0.010046	0.791967	22.0116									0.397285	-4.09143										0.395012	-0.395937	0.792572	25.841									0.39756	-0.48156										0.394891	0.884921	0.792377	25.7415
0.394931	0.009924	0.792466	22.0115									0.397535	-4.08891										0.395262	-0.396637	0.793072	25.8409									0.39781	-0.481266										0.395141	0.885584	0.792876	25.7415
0.39518	0.00977	0.792965	22.0115									0.397784	-4.08638										0.395511	-0.396402	0.793571	25.8409									0.39806	-0.480972										0.39539	0.885699	0.793375	25.7414
0.39543	0.01035	0.793463	22.0114									0.398033	-4.08386										0.395761	-0.396236	0.79407	25.8409									0.398309	-0.480678										0.39564	0.886951	0.793874	25.7413
0.395679	0.009949	0.793962	22.0114									0.398283	-4.08134										0.39601	-0.395274	0.794569	25.8409									0.398559	-0.480383										0.395889	0.88713	0.794373	25.7412
0.395929	0.010254	0.794461	22.0113									0.398532	-4.07881										0.39626	-0.394034	0.795068	25.8408									0.398808	-0.480089										0.396139	0.886358	0.794872	25.7412
0.396178	0.011428	0.79496	22.0112									0.398782	-4.07629										0.39651	-0.392969	0.795567	25.8407									0.399058	-0.479795										0.396388	0.8863	0.795371	25.7413
0.396427	0.011641	0.795458	22.0112									0.399031	-4.07376										0.396759	-0.392798	0.796066	25.8407									0.399307	-0.479501										0.396638	0.886937	0.79587	25.7412
0.396677	0.011259	0.795957	22.0111									0.39928	-4.07125										0.397009	-0.392293	0.796566	25.8406									0.399557	-0.479207										0.396887	0.887206	0.796369	25.7411
0.396926	0.011947	0.796456	22.0111									0.39953	-4.06874										0.397258	-0.393163	0.797065	25.8405									0.399807	-0.478913										0.397137	0.888704	0.796868	25.741
0.397176	0.012513	0.796955	22.0111									0.399779	-4.06623										0.397508	-0.393658	0.797564	25.8405									0.400056	-0.478618										0.397386	0.888747	0.797367	25.7409
0.397425	0.013688	0.797454	22.0112									0.400029	-4.06373										0.397757	-0.393952	0.798063	25.8407									0.400306	-0.478324										0.397636	0.888061	0.797866	25.7409
0.397674	0.014264	0.797952	22.0114									0.400278	-4.06122										0.398007	-0.394557	0.798562	25.8407									0.400555	-0.47803										0.397885	0.886935	0.798365	25.7409
0.397924	0.014201	0.798451	22.0116									0.400527	-4.05871										0.398256	-0.394762	0.799061	25.8407									0.400805	-0.477736										0.398135	0.889068	0.798864	25.7409
0.398173	0.015176	0.79895	22.0116									0.400777	-4.0562										0.398506	-0.393302	0.79956	25.8406									0.401054	-0.477441										0.398384	0.889143	0.799363	25.7409
0.398423	0.014909	0.799449	22.0114									0.401026	-4.05369										0.398756	-0.393721	0.800059	25.8405									0.401304	-0.477147										0.398634	0.888893	0.799862	25.7409
0.398672	0.016533	0.799948	22.0114									0.401276	-4.05118										0.399005	-0.395069	0.800559	25.8405									0.401554	-0.476853										0.398883	0.890277	0.800361	25.741
0.398921	0.016791	0.800446	22.0114									0.401525	-4.04867										0.399255	-0.394289	0.801058	25.8406									0.401803	-0.476559										0.399133	0.888588	0.80086	25.741
0.399171	0.016845	0.800945	22.0113									0.401774	-4.04867										0.399504	-0.392769	0.801557	25.8406									0.402053	-0.476264										0.399383	0.887522	0.801359	25.741
0.39942	0.016759	0.801444	22.0113									0.402024	-4.04867										0.399754	-0.393044	0.802056	25.8406									0.402302	-0.47597										0.399632	0.885388	0.801858	25.7407
0.39967	0.017368	0.801943	22.0112									0.402273	-4.04867										0.400003	-0.392736	0.802555	25.8404									0.402552	-0.475676										0.399882	0.883747	0.802357	25.7405
0.399919	0.018149	0.802442	22.0112									0.402523	-4.04867										0.400253	-0.390594	0.803054	25.8403									0.402801	-0.475382										0.400131	0.883407	0.802856	25.7404
0.400168	0.02013	0.80294	22.0111									0.402772	-4.04867										0.400503	-0.390264	0.803553	25.8401									0.403051	-0.475087										0.400381	0.882895	0.803355	25.7402
0.400418	0.021273	0.803439	22.0112									0.403021	-4.04867										0.400752	-0.388967	0.804053	25.84									0.4033	-0.474793										0.40063	0.8813	0.803854	25.7401
0.400667	0.021301	0.803938	22.0112									0.403271	-4.04867										0.401002	-0.388337	0.804552	25.8399									0.40355	-0.474499										0.40088	0.881824	0.804354	25.74
0.400917	0.021521	0.804437	22.0112									0.40352	-4.04867										0.401251	-0.38922	0.805051	25.8398									0.4038	-0.474205										0.401129	0.882981	0.804853	25.7399
0.401166	0.020574	0.804936	22.0111									0.403769	-4.04867										0.401501	-0.389225	0.80555	25.8397									0.404049	-0.47391										0.401379	0.88377	0.805352	25.7398
0.401415	0.021338	0.805434	22.0111									0.404019	-4.04867										0.40175	-0.389395	0.806049	25.8396									0.404299	-0.473616										0.401628	0.883823	0.805851	25.7398
0.401665	0.019608	0.805933	22.011									0.404268	-4.04618										0.402	-0.391141	0.806548	25.8394									0.404548	-0.473616										0.401878	0.883515	0.80635	25.7398
0.401914	0.020568	0.806432	22.0108									0.404518	-4.04368										0.40225	-0.391603	0.807047	25.8394									0.404798	-0.473616										0.402127	0.883683	0.806849	25.7398
0.402164	0.01926	0.806931	22.0105									0.404767	-4.04119										0.402499	-0.390141	0.807547	25.8394									0.405047	-0.473616										0.402377	0.883772	0.807348	25.7398
0.402413	0.020228	0.807429	22.0103									0.405016	-4.0387										0.402749	-0.389509	0.808046	25.8394									0.405297	-0.473616										0.402626	0.883372	0.807847	25.7398
0.402662	0.020084	0.807928	22.0101									0.405266	-4.03621										0.402998	-0.39023	0.808545	25.8394									0.405547	-0.473616										0.402876	0.882778	0.808346	25.7397
0.402912	0.019168	0.808427	22.0099									0.405515	-4.03371										0.403248	-0.390407	0.809044	25.8394									0.405796	-0.473616										0.403125	0.883175	0.808845	25.7396
0.403161	0.019227	0.808926	22.0098									0.405765	-4.03122										0.403497	-0.390033	0.809543	25.8394									0.406046	-0.473616										0.403375	0.884374	0.809344	25.7395
0.40341	0.020421	0.809425	22.0099									0.406014	-4.02873										0.403747	-0.391117	0.810042	25.8393									0.406295	-0.473616										0.403624	0.884163	0.809843	25.7394
0.40366	0.018863	0.809923	22.0099									0.406263	-4.02623										0.403997	-0.389943	0.810541	25.8394									0.406545	-0.473616										0.403874	0.88411	0.810342	25.7394
0.403909	0.017608	0.810422	22.0094									0.406513	-4.02374										0.404246	-0.388415	0.81104	25.8394									0.406794	-0.473616										0.404123	0.884866	0.810841	25.7394
0.404159	0.015069	0.810921	22.0091									0.406762	-4.02126										0.404496	-0.389106	0.81154	25.8393									0.407044	-0.473322										0.404373	0.885242	0.81134	25.7394
0.404408	0.014059	0.81142	22.0089									0.407012	-4.01878										0.404745	-0.390105	0.812039	25.8393									0.407294	-0.473027										0.404622	0.884332	0.811839	25.7395
0.404657	0.013964	0.811919	22.0088									0.407261	-4.01631										0.404995	-0.390367	0.812538	25.8393									0.407543	-0.472733										0.404872	0.886302	0.812338	25.7394
0.404907	0.011679	0.812417	22.0087									0.40751	-4.01383										0.405244	-0.390034	0.813037	25.8393									0.407793	-0.472439										0.405121	0.887081	0.812837	25.7393
0.405156	0.012256	0.812916	22.0087									0.40776	-4.01135										0.405494	-0.39083	0.813536	25.8392									0.408042	-0.472144										0.405371	0.886411	0.813336	25.7393
0.405406	0.014562	0.813415	22.0087									0.408009	-4.00887										0.405744	-0.391241	0.814035	25.8392									0.408292	-0.47185										0.40562	0.886433	0.813835	25.7393
0.405655	0.013347	0.813914	22.0086									0.408259	-4.0064										0.405993	-0.392234	0.814534	25.8391									0.408541	-0.471556										0.40587	0.885638	0.814334	25.7393
0.405904	0.013084	0.814412	22.0085									0.408508	-4.00392										0.406243	-0.392922	0.815034	25.8391									0.408791	-0.471262										0.40612	0.887436	0.814833	25.7393
0.406154	0.013518	0.814911	22.0083									0.408757	-4.00144										0.406492	-0.393953	0.815533	25.8391									0.409041	-0.470967										0.406369	0.887282	0.815332	25.7392
0.406403	0.012915	0.81541	22.0082									0.409007	-3.99896										0.406742	-0.393767	0.816032	25.8391									0.40929	-0.470673										0.406619	0.887761	0.815831	25.739
0.406653	0.012952	0.815909	22.0083									0.409256	-3.9965										0.406991	-0.395423	0.816531	25.839									0.40954	-0.470379										0.406868	0.888845	0.81633	25.7389
0.406902	0.011775	0.816408	22.0082									0.409506	-3.99404										0.407241	-0.397022	0.81703	25.8388									0.409789	-0.470084										0.407118	0.888707	0.81683	25.7388
0.407151	0.011295	0.816906	22.0085									0.409755	-3.99158										0.40749	-0.397393	0.817529	25.8387									0.410039	-0.46979										0.407367	0.889225	0.817329	25.7388
0.407401	0.012356	0.817405	22.0087									0.410004	-3.98912										0.40774	-0.397539	0.818028	25.8386									0.410288	-0.469496										0.407617	0.888509	0.817828	25.7387
0.40765	0.013234	0.817904	22.0087									0.410254	-3.98665										0.40799	-0.397488	0.818528	25.8385									0.410538	-0.469201										0.407866	0.886992	0.818327	25.7386
0.4079	0.014315	0.818403	22.0084									0.410503	-3.98419										0.408239	-0.396919	0.819027	25.8385									0.410787	-0.468907										0.408116	0.885942	0.818826	25.7385
0.408149	0.012165	0.818902	22.008									0.410753	-3.98173										0.408489	-0.396807	0.819526	25.8385									0.411037	-0.468613										0.408365	0.885032	0.819325	25.7386
0.408398	0.01311	0.8194	22.0079									0.411002	-3.97927										0.408738	-0.39731	0.820025	25.8385									0.411287	-0.468318										0.408615	0.884076	0.819824	25.7386
0.408648	0.011143	0.819899	22.0077									0.411251	-3.97681										0.408988	-0.398124	0.820524	25.8385									0.411536	-0.468024										0.408864	0.884308	0.820323	25.7386
0.408897	0.012409	0.820398	22.0076									0.411501	-3.97435										0.409237	-0.398373	0.821023	25.8384									0.411786	-0.46773										0.409114	0.885883	0.820822	25.7386
0.409147	0.012796	0.820897	22.0076									0.41175	-3.97435										0.409487	-0.399069	0.821522	25.8384									0.412035	-0.46773										0.409363	0.885546	0.821321	25.7386
0.409396	0.012005	0.821396	22.0076									0.412	-3.97435										0.409737	-0.398563	0.822021	25.8383									0.412285	-0.46773										0.409613	0.885204	0.82182	25.7385
0.409645	0.011203	0.821894	22.0076									0.412249	-3.97435										0.409986	-0.398611	0.822521	25.8384									0.412534	-0.46773										0.409862	0.885005	0.822319	25.7385
0.409895	0.010785	0.822393	22.0075									0.412498	-3.97435										0.410236	-0.398476	0.82302	25.8384									0.412784	-0.46773										0.410112	0.885238	0.822818	25.7384
0.410144	0.011723	0.822892	22.0074									0.412748	-3.97435										0.410485	-0.399555	0.823519	25.8383									0.413034	-0.46773										0.410361	0.885149	0.823317	25.7383
0.410394	0.013919	0.823391	22.0074									0.412997	-3.97435										0.410735	-0.399893	0.824018	25.8384									0.413283	-0.46773										0.410611	0.884647	0.823816	25.7382
0.410643	0.01394	0.823889	22.0072									0.413246	-3.97435										0.410984	-0.401154	0.824517	25.8384									0.413533	-0.46773										0.41086	0.884014	0.824315	25.7382
0.410892	0.014054	0.824388	22.0072									0.413496	-3.97435										0.411234	-0.400279	0.825016	25.8383									0.413782	-0.46773										0.41111	0.882992	0.824814	25.7382
0.411142	0.014412	0.824887	22.007									0.413745	-3.97435										0.411484	-0.39925	0.825515	25.8382									0.414032	-0.46773										0.411359	0.882404	0.825313	25.738
0.411391	0.012445	0.825386	22.0069									0.413995	-3.97435										0.411733	-0.398617	0.826015	25.838									0.414281	-0.46773										0.411609	0.882194	0.825812	25.7378
0.411641	0.009635	0.825885	22.0067									0.414244	-3.9719										0.411983	-0.399701	0.826514	25.8379									0.414531	-0.467436										0.411858	0.881897	0.826311	25.7378
0.41189	0.012096	0.826383	22.0067									0.414493	-3.96945										0.412232	-0.397672	0.827013	25.8379									0.414781	-0.467141										0.412108	0.882462	0.82681	25.7378
0.412139	0.012771	0.826882	22.0066									0.414743	-3.96701										0.412482	-0.397225	0.827512	25.838									0.41503	-0.466847										0.412358	0.883888	0.827309	25.7378
0.412389	0.012003	0.827381	22.0066									0.414992	-3.96456										0.412731	-0.398732	0.828011	25.838									0.41528	-0.466553										0.412607	0.884264	0.827808	25.7378
0.412638	0.010584	0.82788	22.0066									0.415242	-3.96212										0.412981	-0.399321	0.82851	25.838									0.415529	-0.466258										0.412857	0.884038	0.828307	25.7378
0.412887	0.008518	0.828379	22.0065									0.415491	-3.95967										0.413231	-0.39912	0.829009	25.838									0.415779	-0.465964										0.413106	0.883395	0.828807	25.7378
0.413137	0.009759	0.828877	22.0064									0.41574	-3.95723										0.41348	-0.397891	0.829508	25.8378									0.416028	-0.46567										0.413356	0.881747	0.829306	25.7378
0.413386	0.011898	0.829376	22.0064									0.41599	-3.95478										0.41373	-0.394927	0.830008	25.8379									0.416278	-0.465375										0.413605	0.881128	0.829805	25.7376
0.413636	0.011325	0.829875	22.0063									0.416239	-3.95233										0.413979	-0.393736	0.830507	25.838									0.416528	-0.465081										0.413855	0.881764	0.830304	25.7375
0.413885	0.0115	0.830374	22.0062									0.416489	-3.94989										0.414229	-0.394511	0.831006	25.8379									0.416777	-0.464787										0.414104	0.881611	0.830803	25.7374
0.414134	0.011418	0.830873	22.0062									0.416738	-3.94746										0.414478	-0.394235	0.831505	25.8377									0.417027	-0.464493										0.414354	0.881263	0.831302	25.7372
0.414384	0.011529	0.831371	22.006									0.416987	-3.94503										0.414728	-0.395296	0.832004	25.8374									0.417276	-0.464198										0.414603	0.881141	0.831801	25.7372
0.414633	0.010496	0.83187	22.006									0.417237	-3.9426										0.414977	-0.397103	0.832503	25.8373									0.417526	-0.463904										0.414853	0.880182	0.8323	25.7371
0.414883	0.010374	0.832369	22.0059									0.417486	-3.94017										0.415227	-0.396352	0.833002	25.8371									0.417775	-0.46361										0.415102	0.880098	0.832799	25.737
0.415132	0.008496	0.832868	22.0058									0.417736	-3.93774										0.415477	-0.397789	0.833502	25.837									0.418025	-0.463316										0.415352	0.879759	0.833298	25.7369
0.415381	0.010669	0.833366	22.0058									0.417985	-3.93531										0.415726	-0.397742	0.834001	25.837									0.418275	-0.463021										0.415601	0.879463	0.833797	25.7368
0.415631	0.011822	0.833865	22.0058									0.418234	-3.93288										0.415976	-0.398307	0.8345	25.837									0.418524	-0.462727										0.415851	0.879131	0.834296	25.7369
0.41588	0.0122	0.834364	22.0056									0.418484	-3.93045										0.416225	-0.398707	0.834999	25.8369									0.418774	-0.462433										0.4161	0.877834	0.834795	25.7369
0.41613	0.012713	0.834863	22.0055									0.418733	-3.92802										0.416475	-0.401748	0.835498	25.8368									0.419023	-0.462138										0.41635	0.877686	0.835294	25.7367
0.416379	0.01402	0.835362	22.0055									0.418983	-3.92559										0.416724	-0.402673	0.835997	25.8368									0.419273	-0.461844										0.416599	0.878564	0.835793	25.7367
0.416628	0.012802	0.83586	22.0055									0.419232	-3.92559										0.416974	-0.401409	0.836496	25.8367									0.419522	-0.46155										0.416849	0.877707	0.836292	25.7367
0.416878	0.014243	0.836359	22.0055									0.419481	-3.92559										0.417224	-0.400621	0.836995	25.8367									0.419772	-0.461256										0.417098	0.876495	0.836791	25.7367
0.417127	0.013307	0.836858	22.0054									0.419731	-3.92559										0.417473	-0.400564	0.837495	25.8366									0.420021	-0.460962										0.417348	0.876924	0.83729	25.7367
0.417377	0.014792	0.837357	22.0053									0.41998	-3.92559										0.417723	-0.401435	0.837994	25.8366									0.420271	-0.460667										0.417597	0.87635	0.837789	25.7366
0.417626	0.016685	0.837856	22.0052									0.42023	-3.92559										0.417972	-0.402422	0.838493	25.8366									0.420521	-0.460373										0.417847	0.876707	0.838288	25.7365
0.417875	0.017698	0.838354	22.0053									0.420479	-3.92559										0.418222	-0.401908	0.838992	25.8367									0.42077	-0.460079										0.418097	0.875865	0.838787	25.7364
0.418125	0.017383	0.838853	22.0051									0.420728	-3.92559										0.418471	-0.402659	0.839491	25.8367									0.42102	-0.459785										0.418346	0.876208	0.839286	25.7363
0.418374	0.016366	0.839352	22.005									0.420978	-3.92559										0.418721	-0.401532	0.83999	25.8368									0.421269	-0.45949										0.418596	0.873938	0.839785	25.7362
0.418624	0.016547	0.839851	22.0051									0.421227	-3.92559										0.418971	-0.400543	0.840489	25.8366									0.421519	-0.459196										0.418845	0.873568	0.840284	25.7361
0.418873	0.017886	0.840349	22.005									0.421477	-3.92559										0.41922	-0.400144	0.840989	25.8365									0.421768	-0.458902										0.419095	0.874931	0.840783	25.736
0.419122	0.018974	0.840848	22.005									0.421726	-3.92317										0.41947	-0.400182	0.841488	25.8366									0.422018	-0.458902										0.419344	0.872769	0.841282	25.7359
0.419372	0.018185	0.841347	22.0049									0.421975	-3.92076										0.419719	-0.400919	0.841987	25.8366									0.422268	-0.458902										0.419594	0.872642	0.841782	25.7358
0.419621	0.017672	0.841846	22.0048									0.422225	-3.91835										0.419969	-0.405118	0.842486	25.8365									0.422517	-0.458902										0.419843	0.874053	0.842281	25.7358
0.419871	0.01854	0.842345	22.0048									0.422474	-3.91593										0.420218	-0.407088	0.842985	25.8364									0.422767	-0.458902										0.420093	0.871442	0.84278	25.7357
0.42012	0.018781	0.842843	22.0049									0.422723	-3.91352										0.420468	-0.408353	0.843484	25.8381									0.423016	-0.458902										0.420342	0.870934	0.843279	25.7353
0.420369	0.020091	0.843342	22.0048									0.422973	-3.9111										0.420718	-0.408999	0.843983	25.8472									0.423266	-0.458902										0.420592	0.870833	0.843778	25.7348
0.420619	0.021697	0.843841	22.0103									0.423222	-3.90869										0.420967	-0.40968	0.844482	25.849									0.423515	-0.458902										0.420841	0.870359	0.844277	25.7302
0.420868	0.022002	0.84434	22.0158									0.423472	-3.90628										0.421217	-0.410273	0.844982	25.8434									0.423765	-0.458902										0.421091	0.872577	0.844776	25.7216
0.421118	0.02246	0.844839	22.0143									0.423721	-3.90386										0.421466	-0.411786	0.845481	25.839									0.424015	-0.458902										0.42134	0.872357	0.845275	25.716
0.421367	0.024088	0.845337	22.0089									0.42397	-3.90145										0.421716	-0.41275	0.84598	25.8362									0.424264	-0.458902										0.42159	0.872255	0.845774	25.7127
0.421616	0.022697	0.845836	22.0056									0.42422	-3.89905										0.421965	-0.413769	0.846479	25.8345									0.424514	-0.458608										0.421839	0.872607	0.846273	25.7106
0.421866	0.023115	0.846335	22.0036									0.424469	-3.89665										0.422215	-0.413478	0.846978	25.8334									0.424763	-0.458314										0.422089	0.872928	0.846772	25.7092
0.422115	0.023765	0.846834	22.0023									0.424719	-3.89425										0.422464	-0.411589	0.847477	25.8325									0.425013	-0.45802										0.422338	0.872506	0.847271	25.7084
0.422364	0.024194	0.847333	22.0015									0.424968	-3.89186										0.422714	-0.410244	0.847976	25.832									0.425262	-0.457725										0.422588	0.872846	0.84777	25.7078
0.422614	0.023915	0.847831	22.001									0.425217	-3.88946										0.422964	-0.40984	0.848476	25.8317									0.425512	-0.457431										0.422837	0.871036	0.848269	25.7073
0.422863	0.02432	0.84833	22.0007									0.425467	-3.88706										0.423213	-0.410908	0.848975	25.8314									0.425762	-0.457137										0.423087	0.870723	0.848768	25.7069
0.423113	0.022935	0.848829	22.0006									0.425716	-3.88466										0.423463	-0.409141	0.849474	25.8312									0.426011	-0.456843										0.423336	0.87206	0.849267	25.7065
0.423362	0.023504	0.849328	22.0003									0.425966	-3.88226										0.423712	-0.409637	0.849973	25.8311									0.426261	-0.456549										0.423586	0.869951	0.849766	25.7063
0.423611	0.021705	0.849827	22.0002									0.426215	-3.87987										0.423962	-0.408753	0.850472	25.831									0.42651	-0.456255										0.423835	0.871595	0.850265	25.7061
0.423861	0.020393	0.850325	22									0.426464	-3.87747										0.424211	-0.40801	0.850971	25.831									0.42676	-0.455961										0.424085	0.871418	0.850764	25.706
0.42411	0.020219	0.850824	21.9999									0.426714	-3.87508										0.424461	-0.408657	0.85147	25.831									0.427009	-0.455666										0.424334	0.871572	0.851263	25.7058
0.42436	0.021341	0.851323	21.9998									0.426963	-3.8727										0.424711	-0.409639	0.851969	25.8308									0.427259	-0.455372										0.424584	0.87176	0.851762	25.7058
0.424609	0.021254	0.851822	21.9998									0.427213	-3.87032										0.42496	-0.411448	0.852469	25.8308									0.427509	-0.455078										0.424834	0.872316	0.852261	25.7057
0.424858	0.020551	0.85232	21.9998									0.427462	-3.86794										0.42521	-0.410483	0.852968	25.8307									0.427758	-0.454784										0.425083	0.871309	0.85276	25.7057
0.425108	0.020333	0.852819	21.9998									0.427711	-3.86556										0.425459	-0.409635	0.853467	25.8307									0.428008	-0.45449										0.425333	0.870511	0.853259	25.7057
0.425357	0.020678	0.853318	21.9997									0.427961	-3.86318										0.425709	-0.410612	0.853966	25.8307									0.428257	-0.454196										0.425582	0.872007	0.853759	25.7055
0.425607	0.021519	0.853817	21.9996									0.42821	-3.86079										0.425958	-0.410341	0.854465	25.8307									0.428507	-0.453902										0.425832	0.871335	0.854258	25.7055
0.425856	0.021484	0.854316	21.9996									0.42846	-3.85841										0.426208	-0.409123	0.854964	25.8307									0.428756	-0.453608										0.426081	0.869714	0.854757	25.7053
0.426105	0.019544	0.854814	21.9996									0.428709	-3.85603										0.426458	-0.407408	0.855463	25.8307									0.429006	-0.453314										0.426331	0.870176	0.855256	25.7052
0.426355	0.018913	0.855313	21.9996									0.428958	-3.85365										0.426707	-0.404277	0.855963	25.8307									0.429255	-0.45302										0.42658	0.870093	0.855755	25.7051
0.426604	0.019086	0.855812	21.9995									0.429208	-3.85365										0.426957	-0.403607	0.856462	25.8306									0.429505	-0.45302										0.42683	0.869947	0.856254	25.7049
0.426854	0.019997	0.856311	21.9995									0.429457	-3.85365										0.427206	-0.400943	0.856961	25.8306									0.429755	-0.45302										0.427079	0.870275	0.856753	25.7048
0.427103	0.020229	0.85681	21.9994									0.429707	-3.85365										0.427456	-0.400495	0.85746	25.8305									0.430004	-0.45302										0.427329	0.867712	0.857252	25.7048
0.427352	0.020054	0.857308	21.9994									0.429956	-3.85365										0.427705	-0.39966	0.857959	25.8305									0.430254	-0.45302										0.427578	0.866826	0.857751	25.7047
0.427602	0.019669	0.857807	21.9994									0.430205	-3.85365										0.427955	-0.396808	0.858458	25.8306									0.430503	-0.45302										0.427828	0.868181	0.85825	25.7048
0.427851	0.020407	0.858306	21.9992									0.430455	-3.85365										0.428205	-0.395948	0.858957	25.8306									0.430753	-0.45302										0.428077	0.870234	0.858749	25.7047
0.428101	0.019075	0.858805	21.9992									0.430704	-3.85365										0.428454	-0.396263	0.859456	25.8306									0.431002	-0.45302										0.428327	0.869639	0.859248	25.7045
0.42835	0.017556	0.859303	21.9992									0.430954	-3.85365										0.428704	-0.396022	0.859956	25.8306									0.431252	-0.45302										0.428576	0.870573	0.859747	25.7044
0.428599	0.01665	0.859802	21.9992									0.431203	-3.85365										0.428953	-0.395999	0.860455	25.8304									0.431502	-0.45302										0.428826	0.869825	0.860246	25.7042
0.428849	0.016289	0.860301	21.9991									0.431452	-3.85365										0.429203	-0.395907	0.860954	25.8302									0.431751	-0.45302										0.429075	0.871661	0.860745	25.7042
0.429098	0.016126	0.8608	21.9991									0.431702	-3.85128										0.429452	-0.396606	0.861453	25.8301									0.432001	-0.452726										0.429325	0.871855	0.861244	25.7041
0.429348	0.016439	0.861299	21.999									0.431951	-3.84891										0.429702	-0.397147	0.861952	25.8299									0.43225	-0.452432										0.429574	0.871347	0.861743	25.704
0.429597	0.017859	0.861797	21.9989									0.4322	-3.84655										0.429952	-0.397102	0.862451	25.8299									0.4325	-0.452138										0.429824	0.873358	0.862242	25.7038
0.429846	0.019143	0.862296	21.9987									0.43245	-3.84418										0.430201	-0.397108	0.86295	25.8298									0.432749	-0.451844										0.430073	0.870773	0.862741	25.7037
0.430096	0.019706	0.862795	21.9986									0.432699	-3.84182										0.430451	-0.394637	0.86345	25.8297									0.432999	-0.45155										0.430323	0.869941	0.86324	25.7037
0.430345	0.018751	0.863294	21.9985									0.432949	-3.83945										0.4307	-0.394711	0.863949	25.8297									0.433249	-0.451256										0.430573	0.870258	0.863739	25.7036
0.430595	0.017209	0.863793	21.9985									0.433198	-3.83709										0.43095	-0.393674	0.864448	25.8296									0.433498	-0.450962										0.430822	0.869762	0.864238	25.7033
0.430844	0.017208	0.864291	21.9984									0.433447	-3.83472										0.431199	-0.392952	0.864947	25.8295									0.433748	-0.450668										0.431072	0.869731	0.864737	25.7031
0.431093	0.018163	0.86479	21.9983									0.433697	-3.83235										0.431449	-0.392713	0.865446	25.8295									0.433997	-0.450374										0.431321	0.86987	0.865236	25.703
0.431343	0.018872	0.865289	21.9982									0.433946	-3.82999										0.431698	-0.392959	0.865945	25.8294									0.434247	-0.45008										0.431571	0.870838	0.865735	25.7029
0.431592	0.019035	0.865788	21.9981									0.434196	-3.82764										0.431948	-0.393582	0.866444	25.8295									0.434496	-0.449786										0.43182	0.871253	0.866234	25.7029
0.431841	0.017849	0.866287	21.998									0.434445	-3.82529										0.432198	-0.394127	0.866944	25.8295									0.434746	-0.449493										0.43207	0.873659	0.866734	25.7028
0.432091	0.01776	0.866785	21.998									0.434694	-3.82294										0.432447	-0.393207	0.867443	25.8295									0.434996	-0.449199										0.432319	0.876336	0.867233	25.7027
0.43234	0.018103	0.867284	21.9981									0.434944	-3.82059										0.432697	-0.393418	0.867942	25.8295									0.435245	-0.448905										0.432569	0.877579	0.867732	25.7026
0.43259	0.017274	0.867783	21.9981									0.435193	-3.81824										0.432946	-0.393964	0.868441	25.8295									0.435495	-0.448611										0.432818	0.878292	0.868231	25.7025
0.432839	0.016152	0.868282	21.998									0.435443	-3.81589										0.433196	-0.394084	0.86894	25.8295									0.435744	-0.448317										0.433068	0.879412	0.86873	25.7024
0.433088	0.016127	0.86878	21.9979									0.435692	-3.81354										0.433445	-0.394212	0.869439	25.8295									0.435994	-0.448023										0.433317	0.878678	0.869229	25.7024
0.433338	0.01651	0.869279	21.9979									0.435941	-3.81119										0.433695	-0.394863	0.869938	25.8294									0.436243	-0.44773										0.433567	0.880979	0.869728	25.7023
0.433587	0.016059	0.869778	21.9979									0.436191	-3.80884										0.433945	-0.394965	0.870437	25.8293									0.436493	-0.447436										0.433816	0.880919	0.870227	25.7022
0.433837	0.015157	0.870277	21.9978									0.43644	-3.80649										0.434194	-0.395712	0.870937	25.8292									0.436742	-0.447142										0.434066	0.87959	0.870726	25.7021
0.434086	0.014902	0.870776	21.9978									0.43669	-3.80649										0.434444	-0.395605	0.871436	25.8291									0.436992	-0.446848										0.434315	0.87777	0.871225	25.702
0.434335	0.016369	0.871274	21.9978									0.436939	-3.80649										0.434693	-0.394332	0.871935	25.829									0.437242	-0.446555										0.434565	0.878871	0.871724	25.7019
0.434585	0.017226	0.871773	21.9977									0.437188	-3.80649										0.434943	-0.393287	0.872434	25.829									0.437491	-0.446261										0.434814	0.879607	0.872223	25.7019
0.434834	0.017001	0.872272	21.9976									0.437438	-3.80649										0.435192	-0.391933	0.872933	25.829									0.437741	-0.445967										0.435064	0.878464	0.872722	25.7018
0.435084	0.016788	0.872771	21.9977									0.437687	-3.80649										0.435442	-0.390951	0.873432	25.8289									0.43799	-0.445673										0.435313	0.876664	0.873221	25.7017
0.435333	0.016538	0.87327	21.9977									0.437937	-3.80649										0.435692	-0.390193	0.873931	25.8288									0.43824	-0.44538										0.435563	0.875596	0.87372	25.7017
0.435582	0.014725	0.873768	21.9977									0.438186	-3.80649										0.435941	-0.389866	0.874431	25.8287									0.438489	-0.445086										0.435812	0.876736	0.874219	25.7016
0.435832	0.013673	0.874267	21.9977									0.438435	-3.80649										0.436191	-0.389358	0.87493	25.8287									0.438739	-0.444792										0.436062	0.875132	0.874718	25.7015
0.436081	0.013878	0.874766	21.9978									0.438685	-3.80649										0.43644	-0.389726	0.875429	25.8286									0.438989	-0.444499										0.436311	0.876005	0.875217	25.7014
0.436331	0.013017	0.875265	21.9978									0.438934	-3.80649										0.43669	-0.391529	0.875928	25.8286									0.439238	-0.444205										0.436561	0.874239	0.875716	25.7013
0.43658	0.011808	0.875764	21.9979									0.439184	-3.80415										0.436939	-0.388095	0.876427	25.8284									0.439488	-0.444205										0.43681	0.876526	0.876215	25.7012
0.436829	0.011294	0.876262	21.9979									0.439433	-3.80182										0.437189	-0.389641	0.876926	25.8282									0.439737	-0.444205										0.43706	0.87718	0.876714	25.7011
0.437079	0.010432	0.876761	21.998									0.439682	-3.79949										0.437439	-0.390529	0.877425	25.8281									0.439987	-0.444205										0.43731	0.877859	0.877213	25.7011
0.437328	0.008885	0.87726	21.9979									0.439932	-3.79715										0.437688	-0.391147	0.877924	25.8281									0.440236	-0.444205										0.437559	0.878095	0.877712	25.701
0.437578	0.008654	0.877759	21.9979									0.440181	-3.79482										0.437938	-0.39252	0.878424	25.8279									0.440486	-0.444205										0.437809	0.877216	0.878211	25.701
0.437827	0.008298	0.878257	21.9978									0.44043	-3.79249										0.438187	-0.390633	0.878923	25.8279									0.440736	-0.444205										0.438058	0.877223	0.878711	25.701
0.438076	0.007345	0.878756	21.9978									0.44068	-3.79015										0.438437	-0.389265	0.879422	25.8279									0.440985	-0.444205										0.438308	0.875506	0.87921	25.7009
0.438326	0.006527	0.879255	21.9978									0.440929	-3.78782										0.438686	-0.388745	0.879921	25.8278									0.441235	-0.444205										0.438557	0.874583	0.879709	25.7008
0.438575	0.005871	0.879754	21.9978									0.441179	-3.78548										0.438936	-0.39	0.88042	25.8278									0.441484	-0.444205										0.438807	0.875006	0.880208	25.7007
0.438825	0.005173	0.880253	21.9978									0.441428	-3.78315										0.439186	-0.392058	0.880919	25.8279									0.441734	-0.444205										0.439056	0.874361	0.880707	25.7004
0.439074	0.002646	0.880751	21.9977									0.441677	-3.78083										0.439435	-0.39224	0.881418	25.8279									0.441983	-0.443911										0.439306	0.873694	0.881206	25.7003
0.439323	0.001344	0.88125	21.9978									0.441927	-3.77851										0.439685	-0.395233	0.881918	25.8278									0.442233	-0.443618										0.439555	0.875039	0.881705	25.7002
0.439573	0.000386	0.881749	21.9978									0.442176	-3.7762										0.439934	-0.393585	0.882417	25.8278									0.442483	-0.443324										0.439805	0.873964	0.882204	25.7
0.439822	0.001043	0.882248	21.9978									0.442426	-3.77388										0.440184	-0.393633	0.882916	25.8277									0.442732	-0.443031										0.440054	0.874147	0.882703	25.6999
0.440071	0.001333	0.882747	21.9978									0.442675	-3.77156										0.440433	-0.392802	0.883415	25.8276									0.442982	-0.442737										0.440304	0.873994	0.883202	25.6999
0.440321	0.000689	0.883245	21.9978									0.442924	-3.76924										0.440683	-0.393368	0.883914	25.8276									0.443231	-0.442444										0.440553	0.872618	0.883701	25.6999
0.44057	-0.000294	0.883744	21.9978									0.443174	-3.76693										0.440932	-0.396414	0.884413	25.8275									0.443481	-0.44215										0.440803	0.872483	0.8842	25.6998
0.44082	-0.001078	0.884243	21.9978									0.443423	-3.76461										0.441182	-0.399003	0.884912	25.8275									0.44373	-0.441857										0.441052	0.872317	0.884699	25.6997
0.441069	-0.00216	0.884742	21.9978									0.443673	-3.76229										0.441432	-0.401277	0.885412	25.8274									0.44398	-0.441563										0.441302	0.873945	0.885198	25.6996
0.441318	-0.002886	0.88524	21.9977									0.443922	-3.75997										0.441681	-0.399951	0.885911	25.8274									0.444229	-0.44127										0.441551	0.875211	0.885697	25.6996
0.441568	-0.002242	0.885739	21.9976									0.444171	-3.75767										0.441931	-0.399818	0.88641	25.8273									0.444479	-0.440976										0.441801	0.877069	0.886196	25.6995
0.441817	-0.002731	0.886238	21.9976									0.444421	-3.75537										0.44218	-0.39958	0.886909	25.8272									0.444729	-0.440683										0.44205	0.876913	0.886695	25.6994
0.442067	-0.005249	0.886737	21.9976									0.44467	-3.75307										0.44243	-0.399182	0.887408	25.8271									0.444978	-0.440389										0.4423	0.879112	0.887194	25.6993
0.442316	-0.007003	0.887236	21.9976									0.44492	-3.75076										0.442679	-0.398327	0.887907	25.8272									0.445228	-0.440096										0.442549	0.879908	0.887693	25.6992
0.442565	-0.007133	0.887734	21.9976									0.445169	-3.74846										0.442929	-0.399731	0.888406	25.8272									0.445477	-0.439803										0.442799	0.882677	0.888192	25.6992
0.442815	-0.007779	0.888233	21.9975									0.445418	-3.74616										0.443179	-0.402947	0.888905	25.8272									0.445727	-0.439509										0.443049	0.883492	0.888691	25.6991
0.443064	-0.007519	0.888732	21.9973									0.445668	-3.74386										0.443428	-0.403017	0.889405	25.8272									0.445976	-0.439216										0.443298	0.88264	0.88919	25.699
0.443314	-0.006894	0.889231	21.9972									0.445917	-3.74156										0.443678	-0.402264	0.889904	25.8271									0.446226	-0.438923										0.443548	0.882602	0.889689	25.6989
0.443563	-0.006724	0.88973	21.9971									0.446167	-3.73926										0.443927	-0.403177	0.890403	25.827									0.446476	-0.438629										0.443797	0.882647	0.890188	25.6989
0.443812	-0.00769	0.890228	21.9971									0.446416	-3.73695										0.444177	-0.402683	0.890902	25.827									0.446725	-0.438336										0.444047	0.883497	0.890687	25.6988
0.444062	-0.006946	0.890727	21.997									0.446665	-3.73695										0.444426	-0.40311	0.891401	25.827									0.446975	-0.438336										0.444296	0.88232	0.891186	25.6987
0.444311	-0.00718	0.891226	21.997									0.446915	-3.73695										0.444676	-0.403824	0.8919	25.827									0.447224	-0.438336										0.444546	0.883074	0.891686	25.6987
0.444561	-0.006968	0.891725	21.9971									0.447164	-3.73695										0.444926	-0.405753	0.892399	25.8269									0.447474	-0.438336										0.444795	0.882662	0.892185	25.6986
0.44481	-0.006475	0.892224	21.9971									0.447414	-3.73695										0.445175	-0.404891	0.892898	25.8269									0.447723	-0.438336										0.445045	0.883506	0.892684	25.6986
0.445059	-0.006617	0.892722	21.997									0.447663	-3.73695										0.445425	-0.402654	0.893398	25.8267									0.447973	-0.438336										0.445294	0.882608	0.893183	25.6985
0.445309	-0.005278	0.893221	21.9969									0.447912	-3.73695										0.445674	-0.404751	0.893897	25.8266									0.448223	-0.438336										0.445544	0.880878	0.893682	25.6984
0.445558	-0.006266	0.89372	21.9969									0.448162	-3.73695										0.445924	-0.402826	0.894396	25.8265									0.448472	-0.438336										0.445793	0.88064	0.894181	25.6983
0.445808	-0.004842	0.894219	21.9969									0.448411	-3.73695										0.446173	-0.401896	0.894895	25.8264									0.448722	-0.438336										0.446043	0.881039	0.89468	25.6982
0.446057	-0.005449	0.894718	21.9969									0.44866	-3.73695										0.446423	-0.403625	0.895394	25.8262									0.448971	-0.438336										0.446292	0.880591	0.895179	25.6981
0.446306	-0.005423	0.895216	21.9969									0.44891	-3.73695										0.446672	-0.405737	0.895893	25.8262									0.449221	-0.438336										0.446542	0.881765	0.895678	25.698
0.446556	-0.005967	0.895715	21.9969									0.449159	-3.73467										0.446922	-0.405771	0.896392	25.8263									0.44947	-0.438043										0.446791	0.883417	0.896177	25.6978
0.446805	-0.006578	0.896214	21.9968									0.449409	-3.73238										0.447172	-0.402834	0.896892	25.8261									0.44972	-0.43775										0.447041	0.882245	0.896676	25.6978
0.447055	-0.00491	0.896713	21.9969									0.449658	-3.7301										0.447421	-0.401896	0.897391	25.826									0.44997	-0.437456										0.44729	0.881113	0.897175	25.6977
0.447304	-0.00478	0.897211	21.997									0.449907	-3.72781										0.447671	-0.401552	0.89789	25.8258									0.450219	-0.437163										0.44754	0.879388	0.897674	25.6975
0.447553	-0.005142	0.89771	21.9969									0.450157	-3.72553										0.44792	-0.403537	0.898389	25.8259									0.450469	-0.43687										0.447789	0.878757	0.898173	25.6973
0.447803	-0.005687	0.898209	21.9968									0.450406	-3.72324										0.44817	-0.403352	0.898888	25.8259									0.450718	-0.436577										0.448039	0.877761	0.898672	25.6972
0.448052	-0.003764	0.898708	21.9968									0.450656	-3.72096										0.448419	-0.405549	0.899387	25.8257									0.450968	-0.436284										0.448288	0.876717	0.899171	25.6971
0.448301	-0.002375	0.899207	21.9968									0.450905	-3.71867										0.448669	-0.407643	0.899886	25.8257									0.451217	-0.435991										0.448538	0.876159	0.89967	25.697
0.448551	-0.000923	0.899705	21.9968									0.451154	-3.71638										0.448919	-0.409158	0.900385	25.8257									0.451467	-0.435697										0.448787	0.876218	0.900169	25.6969
0.4488	0.001073	0.900204	21.9967									0.451404	-3.7141										0.449168	-0.407968	0.900885	25.8256									0.451717	-0.435404										0.449037	0.874343	0.900668	25.6968
0.44905	0.000395	0.900703	21.9967									0.451653	-3.71183										0.449418	-0.40593	0.901384	25.8256									0.451966	-0.435111										0.449287	0.87351	0.901167	25.6968
0.449299	0.0025	0.901202	21.9966									0.451903	-3.70956										0.449667	-0.404338	0.901883	25.8254									0.452216	-0.434818										0.449536	0.875059	0.901666	25.6968
0.449548	0.002652	0.901701	21.9966									0.452152	-3.70729										0.449917	-0.404339	0.902382	25.8251									0.452465	-0.434525										0.449786	0.875001	0.902165	25.6969
0.449798	0.003686	0.902199	21.9967									0.452401	-3.70502										0.450166	-0.404887	0.902881	25.8249									0.452715	-0.434232										0.450035	0.875525	0.902664	25.6969
0.450047	0.002223	0.902698	21.9967									0.452651	-3.70275										0.450416	-0.405418	0.90338	25.8249									0.452964	-0.433939										0.450285	0.875488	0.903163	25.6969
0.450297	0.002147	0.903197	21.9967									0.4529	-3.70048										0.450666	-0.4053	0.903879	25.8249									0.453214	-0.433646										0.450534	0.875463	0.903663	25.6969
0.450546	0.003999	0.903696	21.9967									0.45315	-3.69821										0.450915	-0.405173	0.904379	25.8249									0.453463	-0.433353										0.450784	0.874736	0.904162	25.6969
0.450795	0.00349	0.904194	21.9967									0.453399	-3.69594										0.451165	-0.404113	0.904878	25.8248									0.453713	-0.43306										0.451033	0.873954	0.904661	25.6969
0.451045	0.004502	0.904693	21.9965									0.453648	-3.69367										0.451414	-0.405025	0.905377	25.8247									0.453963	-0.432767										0.451283	0.872058	0.90516	25.6968
0.451294	0.004603	0.905192	21.9965									0.453898	-3.6914										0.451664	-0.406087	0.905876	25.8246									0.454212	-0.432474										0.451532	0.874251	0.905659	25.6968
0.451544	0.006513	0.905691	21.9965									0.454147	-3.68915										0.451913	-0.404331	0.906375	25.8244									0.454462	-0.432182										0.451782	0.876132	0.906158	25.6968
0.451793	0.005461	0.90619	21.9965									0.454397	-3.6869										0.452163	-0.404397	0.906874	25.8244									0.454711	-0.431889										0.452031	0.876647	0.906657	25.6967
0.452042	0.005803	0.906688	21.9965									0.454646	-3.68464										0.452413	-0.405864	0.907373	25.8243									0.454961	-0.431596										0.452281	0.877676	0.907156	25.6966
0.452292	0.006476	0.907187	21.9965									0.454895	-3.68239										0.452662	-0.404955	0.907872	25.8243									0.45521	-0.431304										0.45253	0.878481	0.907655	25.6967
0.452541	0.004921	0.907686	21.9965									0.455145	-3.68014										0.452912	-0.404328	0.908372	25.8242									0.45546	-0.431011										0.45278	0.878347	0.908154	25.6968
0.452791	0.005574	0.908185	21.9964									0.455394	-3.67788										0.453161	-0.405007	0.908871	25.8242									0.45571	-0.430718										0.453029	0.877421	0.908653	25.6968
0.45304	0.00416	0.908684	21.9964									0.455644	-3.67563										0.453411	-0.406126	0.90937	25.8243									0.455959	-0.430425										0.453279	0.877614	0.909152	25.6968
0.453289	0.002599	0.909182	21.9963									0.455893	-3.67338										0.45366	-0.406042	0.909869	25.8241									0.456209	-0.430133										0.453528	0.877133	0.909651	25.6966
0.453539	0.00318	0.909681	21.9962									0.456142	-3.67112										0.45391	-0.406375	0.910368	25.824									0.456458	-0.42984										0.453778	0.877887	0.91015	25.6965
0.453788	0.003014	0.91018	21.9961									0.456392	-3.66887										0.45416	-0.404994	0.910867	25.824									0.456708	-0.429547										0.454027	0.878465	0.910649	25.6965
0.454038	0.004576	0.910679	21.9961									0.456641	-3.66887										0.454409	-0.40566	0.911366	25.8239									0.456957	-0.429547										0.454277	0.878784	0.911148	25.6965
0.454287	0.005286	0.911178	21.9961									0.45689	-3.66887										0.454659	-0.405683	0.911866	25.8238									0.457207	-0.429547										0.454526	0.878101	0.911647	25.6965
0.454536	0.006426	0.911676	21.996									0.45714	-3.66887										0.454908	-0.406499	0.912365	25.8235									0.457457	-0.429547										0.454776	0.875825	0.912146	25.6965
0.454786	0.005018	0.912175	21.996									0.457389	-3.66887										0.455158	-0.405508	0.912864	25.8232									0.457706	-0.429547										0.455025	0.875688	0.912645	25.6964
0.455035	0.004496	0.912674	21.9959									0.457639	-3.66887										0.455407	-0.407808	0.913363	25.823									0.457956	-0.429547										0.455275	0.875261	0.913144	25.6964
0.455285	0.0056	0.913173	21.996									0.457888	-3.66887										0.455657	-0.409063	0.913862	25.8228									0.458205	-0.429547										0.455525	0.874954	0.913643	25.6964
0.455534	0.003463	0.913671	21.996									0.458137	-3.66887										0.455906	-0.409531	0.914361	25.8227									0.458455	-0.429547										0.455774	0.873629	0.914142	25.6964
0.455783	0.002817	0.91417	21.9959									0.458387	-3.66887										0.456156	-0.409571	0.91486	25.8225									0.458704	-0.429547										0.456024	0.873006	0.914641	25.6964
0.456033	0.003304	0.914669	21.9958									0.458636	-3.66887										0.456406	-0.408842	0.91536	25.8224									0.458954	-0.429547										0.456273	0.873645	0.91514	25.6963
0.456282	0.004491	0.915168	21.9956									0.458886	-3.66887										0.456655	-0.40806	0.915859	25.8224									0.459204	-0.429547										0.456523	0.874306	0.915639	25.6963
0.456532	0.005411	0.915667	21.9954									0.459135	-3.66663										0.456905	-0.408368	0.916358	25.8223									0.459453	-0.429255										0.456772	0.875947	0.916139	25.6961
0.456781	0.005256	0.916165	21.9952									0.459384	-3.66439										0.457154	-0.408256	0.916857	25.8223									0.459703	-0.428962										0.457022	0.876469	0.916638	25.6961
0.45703	0.004845	0.916664	21.9951									0.459634	-3.66216										0.457404	-0.40848	0.917356	25.8222									0.459952	-0.42867										0.457271	0.876936	0.917137	25.6959
0.45728	0.004485	0.917163	21.995									0.459883	-3.65992										0.457653	-0.409048	0.917855	25.8222									0.460202	-0.428377										0.457521	0.876059	0.917636	25.6957
0.457529	0.004703	0.917662	21.9949									0.460133	-3.65768										0.457903	-0.409041	0.918354	25.8222									0.460451	-0.428084										0.45777	0.874867	0.918135	25.6956
0.457778	0.0039	0.918161	21.9949									0.460382	-3.65544										0.458153	-0.409862	0.918853	25.822									0.460701	-0.427792										0.45802	0.874889	0.918634	25.6956
0.458028	0.006105	0.918659	21.9949									0.460631	-3.65321										0.458402	-0.409322	0.919353	25.822									0.46095	-0.427499										0.458269	0.872642	0.919133	25.6955
0.458277	0.003574	0.919158	21.9949									0.460881	-3.65097										0.458652	-0.408185	0.919852	25.822									0.4612	-0.427207										0.458519	0.871762	0.919632	25.6955
0.458527	0.003034	0.919657	21.9948									0.46113	-3.64873										0.458901	-0.407764	0.920351	25.822									0.46145	-0.426914										0.458768	0.870933	0.920131	25.6954
0.458776	0.0033	0.920156	21.9948									0.46138	-3.64649										0.459151	-0.409029	0.92085	25.822									0.461699	-0.426622										0.459018	0.870392	0.92063	25.6953
0.459025	0.004068	0.920654	21.9948									0.461629	-3.64427										0.4594	-0.408803	0.921349	25.822									0.461949	-0.42633										0.459267	0.870645	0.921129	25.6953
0.459275	0.0051	0.921153	21.9948									0.461878	-3.64205										0.45965	-0.408451	0.921848	25.8219									0.462198	-0.426037										0.459517	0.870367	0.921628	25.6952
0.459524	0.005843	0.921652	21.9947									0.462128	-3.63983										0.4599	-0.410032	0.922347	25.8218									0.462448	-0.425745										0.459766	0.870139	0.922127	25.6952
0.459774	0.006099	0.922151	21.9946									0.462377	-3.63761										0.460149	-0.41054	0.922847	25.8217									0.462697	-0.425453										0.460016	0.869448	0.922626	25.6951
0.460023	0.006037	0.92265	21.9944									0.462627	-3.63539										0.460399	-0.411558	0.923346	25.8216									0.462947	-0.425161										0.460265	0.868507	0.923125	25.6949
0.460272	0.006124	0.923148	21.9943									0.462876	-3.63317										0.460648	-0.412033	0.923845	25.8215									0.463197	-0.424868										0.460515	0.869048	0.923624	25.6949
0.460522	0.005278	0.923647	21.9943									0.463125	-3.63095										0.460898	-0.410769	0.924344	25.8215									0.463446	-0.424576										0.460764	0.868418	0.924123	25.6949
0.460771	0.003889	0.924146	21.9943									0.463375	-3.62872										0.461147	-0.408954	0.924843	25.8214									0.463696	-0.424284										0.461014	0.870304	0.924622	25.6948
0.461021	0.002876	0.924645	21.9943									0.463624	-3.6265										0.461397	-0.409526	0.925342	25.8214									0.463945	-0.423992										0.461263	0.868966	0.925121	25.6949
0.46127	0.001364	0.925144	21.9943									0.463874	-3.62428										0.461647	-0.408754	0.925841	25.8213									0.464195	-0.423699										0.461513	0.868674	0.92562	25.6949
0.461519	0.001538	0.925642	21.9943									0.464123	-3.62428										0.461896	-0.409192	0.92634	25.8213									0.464444	-0.423699										0.461763	0.867256	0.926119	25.6949
0.461769	0.001431	0.926141	21.9944									0.464372	-3.62428										0.462146	-0.409587	0.92684	25.8213									0.464694	-0.423699										0.462012	0.866345	0.926618	25.6949
0.462018	0.000558	0.92664	21.9944									0.464622	-3.62428										0.462395	-0.408533	0.927339	25.8213									0.464944	-0.423699										0.462262	0.867954	0.927117	25.6947
0.462268	0.000202	0.927139	21.9944									0.464871	-3.62428										0.462645	-0.408536	0.927838	25.8212									0.465193	-0.423699										0.462511	0.865496	0.927616	25.6947
0.462517	-0.000284	0.927638	21.9944									0.465121	-3.62428										0.462894	-0.40956	0.928337	25.8211									0.465443	-0.423699										0.462761	0.864502	0.928115	25.6946
0.462766	-0.002124	0.928136	21.9943									0.46537	-3.62428										0.463144	-0.411117	0.928836	25.8209									0.465692	-0.423699										0.46301	0.863476	0.928614	25.6945
0.463016	-0.00127	0.928635	21.9943									0.465619	-3.62428										0.463394	-0.411514	0.929335	25.8208									0.465942	-0.423699										0.46326	0.863081	0.929114	25.6943
0.463265	2e-05	0.929134	21.9943									0.465869	-3.62428										0.463643	-0.410852	0.929834	25.8208									0.466191	-0.423699										0.463509	0.861024	0.929613	25.6943
0.463515	-0.001077	0.929633	21.9943									0.466118	-3.62428										0.463893	-0.40993	0.930334	25.8207									0.466441	-0.423699										0.463759	0.862033	0.930112	25.6944
0.463764	-0.001969	0.930131	21.9942									0.466367	-3.62428										0.464142	-0.409592	0.930833	25.8208									0.466691	-0.423699										0.464008	0.862425	0.930611	25.6943
0.464013	-0.002556	0.93063	21.9942									0.466617	-3.62208										0.464392	-0.408896	0.931332	25.8207									0.46694	-0.423407										0.464258	0.862003	0.93111	25.6942
0.464263	-0.001904	0.931129	21.9942									0.466866	-3.61987										0.464641	-0.409675	0.931831	25.8205									0.46719	-0.423115										0.464507	0.864478	0.931609	25.6942
0.464512	-0.000924	0.931628	21.9941									0.467116	-3.61767										0.464891	-0.410272	0.93233	25.8203									0.467439	-0.422823										0.464757	0.862652	0.932108	25.6941
0.464762	-0.00124	0.932127	21.994									0.467365	-3.61546										0.46514	-0.410215	0.932829	25.8201									0.467689	-0.422531										0.465006	0.862672	0.932607	25.694
0.465011	-0.00169	0.932625	21.9939									0.467614	-3.61326										0.46539	-0.409138	0.933328	25.82									0.467938	-0.422239										0.465256	0.862612	0.933106	25.694
0.46526	-0.002428	0.933124	21.9939									0.467864	-3.61105										0.46564	-0.409104	0.933828	25.8199									0.468188	-0.421947										0.465505	0.862697	0.933605	25.6939
0.46551	-0.002879	0.933623	21.9938									0.468113	-3.60884										0.465889	-0.408047	0.934327	25.8199									0.468437	-0.421655										0.465755	0.864936	0.934104	25.6938
0.465759	-0.00367	0.934122	21.9937									0.468363	-3.60664										0.466139	-0.40649	0.934826	25.8197									0.468687	-0.421363										0.466004	0.865902	0.934603	25.6937
0.466008	-0.002985	0.934621	21.9936									0.468612	-3.60443										0.466388	-0.405206	0.935325	25.8195									0.468937	-0.421071										0.466254	0.866763	0.935102	25.6936
0.466258	-0.004377	0.935119	21.9935									0.468861	-3.60223										0.466638	-0.404149	0.935824	25.8194									0.469186	-0.420779										0.466503	0.865426	0.935601	25.6937
0.466507	-0.006085	0.935618	21.9935									0.469111	-3.60004										0.466887	-0.402974	0.936323	25.8194									0.469436	-0.420488										0.466753	0.864543	0.9361	25.6937
0.466757	-0.005994	0.936117	21.9936									0.46936	-3.59785										0.467137	-0.4018	0.936822	25.8192									0.469685	-0.420196										0.467002	0.865051	0.936599	25.6937
0.467006	-0.004766	0.936616	21.9936									0.46961	-3.59566										0.467387	-0.402602	0.937321	25.8192									0.469935	-0.419904										0.467252	0.865252	0.937098	25.6936
0.467255	-0.003657	0.937115	21.9935									0.469859	-3.59347										0.467636	-0.40322	0.937821	25.8192									0.470184	-0.419613										0.467501	0.866282	0.937597	25.6935
0.467505	-0.004238	0.937613	21.9934									0.470108	-3.59128										0.467886	-0.403326	0.93832	25.8193									0.470434	-0.419321										0.467751	0.866642	0.938096	25.6936
0.467754	-0.004562	0.938112	21.9934									0.470358	-3.58909										0.468135	-0.403185	0.938819	25.8192									0.470684	-0.419029										0.468001	0.867346	0.938595	25.6936
0.468004	-0.004469	0.938611	21.9934									0.470607	-3.5869										0.468385	-0.403764	0.939318	25.8192									0.470933	-0.418738										0.46825	0.868062	0.939094	25.6936
0.468253	-0.004188	0.93911	21.9934									0.470857	-3.58471										0.468634	-0.404505	0.939817	25.8191									0.471183	-0.418446										0.4685	0.866439	0.939593	25.6937
0.468502	-0.004679	0.939608	21.9934									0.471106	-3.58252										0.468884	-0.404325	0.940316	25.8191									0.471432	-0.418154										0.468749	0.868299	0.940092	25.6937
0.468752	-0.005272	0.940107	21.9933									0.471355	-3.58034										0.469134	-0.403904	0.940815	25.8191									0.471682	-0.417862										0.468999	0.868632	0.940591	25.6936
0.469001	-0.006374	0.940606	21.9932									0.471605	-3.57816										0.469383	-0.403397	0.941315	25.8191									0.471931	-0.417571										0.469248	0.868695	0.941091	25.6936
0.469251	-0.008081	0.941105	21.9932									0.471854	-3.57599										0.469633	-0.404667	0.941814	25.819									0.472181	-0.41728										0.469498	0.869079	0.94159	25.6936
0.4695	-0.00814	0.941604	21.9931									0.472104	-3.57382										0.469882	-0.405923	0.942313	25.819									0.472431	-0.416988										0.469747	0.870066	0.942089	25.6936
0.469749	-0.005926	0.942102	21.993									0.472353	-3.57164										0.470132	-0.405726	0.942812	25.8189									0.47268	-0.416697										0.469997	0.870411	0.942588	25.6936
0.469999	-0.003693	0.942601	21.993									0.472602	-3.56947										0.470381	-0.406177	0.943311	25.8188									0.47293	-0.416405										0.470246	0.871691	0.943087	25.6936
0.470248	-0.004446	0.9431	21.9929									0.472852	-3.5673										0.470631	-0.406581	0.94381	25.8187									0.473179	-0.416114										0.470496	0.87198	0.943586	25.6936
0.470498	-0.006556	0.943599	21.9929									0.473101	-3.56512										0.470881	-0.407695	0.944309	25.8187									0.473429	-0.415823										0.470745	0.871094	0.944085	25.6936
0.470747	-0.006961	0.944098	21.9927									0.473351	-3.56295										0.47113	-0.408893	0.944808	25.8186									0.473678	-0.415531										0.470995	0.87143	0.944584	25.6937
0.470996	-0.006713	0.944596	21.9926									0.4736	-3.56078										0.47138	-0.408962	0.945308	25.8184									0.473928	-0.41524										0.471244	0.873006	0.945083	25.6938
0.471246	-0.007321	0.945095	21.9926									0.473849	-3.5586										0.471629	-0.408554	0.945807	25.8184									0.474178	-0.414948										0.471494	0.872898	0.945582	25.6939
0.471495	-0.007284	0.945594	21.9926									0.474099	-3.5586										0.471879	-0.407256	0.946306	25.8183									0.474427	-0.414948										0.471743	0.872089	0.946081	25.6939
0.471745	-0.006273	0.946093	21.9926									0.474348	-3.5586										0.472128	-0.407495	0.946805	25.8182									0.474677	-0.414948										0.471993	0.869782	0.94658	25.6938
0.471994	-0.006674	0.946591	21.9926									0.474598	-3.5586										0.472378	-0.408166	0.947304	25.8181									0.474926	-0.414948										0.472242	0.869099	0.947079	25.6938
0.472243	-0.006485	0.94709	21.9925									0.474847	-3.5586										0.472627	-0.409086	0.947803	25.8181									0.475176	-0.414948										0.472492	0.869456	0.947578	25.6938
0.472493	-0.00573	0.947589	21.9924									0.475096	-3.5586										0.472877	-0.410353	0.948302	25.818									0.475425	-0.414948										0.472741	0.870672	0.948077	25.6938
0.472742	-0.005946	0.948088	21.9923									0.475346	-3.5586										0.473127	-0.411095	0.948802	25.818									0.475675	-0.414948										0.472991	0.871108	0.948576	25.6938
0.472992	-0.005493	0.948587	21.9923									0.475595	-3.5586										0.473376	-0.411736	0.949301	25.818									0.475925	-0.414948										0.47324	0.870852	0.949075	25.6937
0.473241	-0.006232	0.949085	21.9923									0.475844	-3.5586										0.473626	-0.411463	0.9498	25.818									0.476174	-0.414948										0.47349	0.869927	0.949574	25.6938
0.47349	-0.005033	0.949584	21.9923									0.476094	-3.5586										0.473875	-0.410915	0.950299	25.818									0.476424	-0.414948										0.473739	0.86927	0.950073	25.6937
0.47374	-0.003667	0.950083	21.9921									0.476343	-3.5586										0.474125	-0.409937	0.950798	25.8179									0.476673	-0.414948										0.473989	0.871599	0.950572	25.6935
0.473989	-0.003127	0.950582	21.992									0.476593	-3.55645										0.474374	-0.408744	0.951297	25.8177									0.476923	-0.414657										0.474239	0.870258	0.951071	25.6934
0.474239	-0.002557	0.951081	21.992									0.476842	-3.55429										0.474624	-0.408014	0.951796	25.8176									0.477172	-0.414366										0.474488	0.869533	0.95157	25.6933
0.474488	-0.003929	0.951579	21.9919									0.477091	-3.55213										0.474874	-0.407086	0.952295	25.8174									0.477422	-0.414075										0.474738	0.870123	0.952069	25.6933
0.474737	-0.004585	0.952078	21.9918									0.477341	-3.54997										0.475123	-0.40726	0.952795	25.8174									0.477671	-0.413784										0.474987	0.868423	0.952568	25.6933
0.474987	-0.003281	0.952577	21.9918									0.47759	-3.54782										0.475373	-0.407374	0.953294	25.8173									0.477921	-0.413493										0.475237	0.868445	0.953067	25.6932
0.475236	-0.000917	0.953076	21.9918									0.47784	-3.54566										0.475622	-0.406899	0.953793	25.8173									0.478171	-0.413202										0.475486	0.867916	0.953566	25.6931
0.475485	0.000498	0.953575	21.9918									0.478089	-3.5435										0.475872	-0.406514	0.954292	25.8172									0.47842	-0.412911										0.475736	0.865535	0.954066	25.693
0.475735	-0.000203	0.954073	21.9918									0.478338	-3.54134										0.476121	-0.40527	0.954791	25.8172									0.47867	-0.41262										0.475985	0.865841	0.954565	25.693
0.475984	-0.002742	0.954572	21.9918									0.478588	-3.53919										0.476371	-0.403431	0.95529	25.817									0.478919	-0.412328										0.476235	0.8663	0.955064	25.6929
0.476234	-0.004894	0.955071	21.9918									0.478837	-3.53703										0.476621	-0.401836	0.955789	25.817									0.479169	-0.412037										0.476484	0.86553	0.955563	25.6929
0.476483	-0.00507	0.95557	21.9918									0.479087	-3.53489										0.47687	-0.400767	0.956289	25.817									0.479418	-0.411747										0.476734	0.865533	0.956062	25.6929
0.476732	-0.002059	0.956069	21.9917									0.479336	-3.53275										0.47712	-0.39959	0.956788	25.8171									0.479668	-0.411456										0.476983	0.864671	0.956561	25.693
0.476982	-0.000714	0.956567	21.9916									0.479585	-3.5306										0.477369	-0.399084	0.957287	25.817									0.479918	-0.411165										0.477233	0.865286	0.95706	25.6929
0.477231	0.001203	0.957066	21.9916									0.479835	-3.52846										0.477619	-0.39834	0.957786	25.8171									0.480167	-0.410874										0.477482	0.864594	0.957559	25.6929
0.477481	0.001399	0.957565	21.9915									0.480084	-3.52632										0.477868	-0.398517	0.958285	25.8169									0.480417	-0.410583										0.477732	0.865345	0.958058	25.6929
0.47773	0.000445	0.958064	21.9916									0.480334	-3.52418										0.478118	-0.400459	0.958784	25.8167									0.480666	-0.410293										0.477981	0.865511	0.958557	25.6928
0.477979	9.6e-05	0.958562	21.9915									0.480583	-3.52204										0.478368	-0.401312	0.959283	25.8166									0.480916	-0.410002										0.478231	0.866504	0.959056	25.6929
0.478229	-0.000788	0.959061	21.9914									0.480832	-3.5199										0.478617	-0.399972	0.959782	25.8164									0.481165	-0.409711										0.47848	0.867367	0.959555	25.6929
0.478478	-0.002462	0.95956	21.9914									0.481082	-3.51776										0.478867	-0.398821	0.960282	25.8163									0.481415	-0.40942										0.47873	0.867702	0.960054	25.6929
0.478728	-0.003149	0.960059	21.9913									0.481331	-3.51561										0.479116	-0.399056	0.960781	25.8163									0.481665	-0.40913										0.478979	0.86737	0.960553	25.6928
0.478977	-0.00375	0.960558	21.9913									0.481581	-3.51349										0.479366	-0.400248	0.96128	25.8165									0.481914	-0.408839										0.479229	0.868385	0.961052	25.6928
0.479226	-0.004635	0.961056	21.9913									0.48183	-3.51136										0.479615	-0.40078	0.961779	25.8164									0.482164	-0.408549										0.479478	0.870257	0.961551	25.6928
0.479476	-0.00413	0.961555	21.9912									0.482079	-3.50924										0.479865	-0.399746	0.962278	25.8163									0.482413	-0.408258										0.479728	0.871344	0.96205	25.6928
0.479725	-0.004537	0.962054	21.9911									0.482329	-3.50711										0.480115	-0.39922	0.962777	25.8162									0.482663	-0.407968										0.479977	0.872776	0.962549	25.6927
0.479975	-0.003904	0.962553	21.991									0.482578	-3.50499										0.480364	-0.400353	0.963276	25.8161									0.482912	-0.407677										0.480227	0.869898	0.963048	25.6926
0.480224	-0.004274	0.963052	21.991									0.482828	-3.50286										0.480614	-0.402414	0.963776	25.8162									0.483162	-0.407387										0.480477	0.869823	0.963547	25.6926
0.480473	-0.00504	0.96355	21.9909									0.483077	-3.50074										0.480863	-0.403616	0.964275	25.8163									0.483412	-0.407097										0.480726	0.871476	0.964046	25.6925
0.480723	-0.003219	0.964049	21.9908									0.483326	-3.49861										0.481113	-0.404013	0.964774	25.8162									0.483661	-0.406806										0.480976	0.871805	0.964545	25.6924
0.480972	-0.001875	0.964548	21.9907									0.483576	-3.49648										0.481362	-0.403439	0.965273	25.8161									0.483911	-0.406516										0.481225	0.871935	0.965044	25.6922
0.481222	-0.00157	0.965047	21.9906									0.483825	-3.49436										0.481612	-0.402442	0.965772	25.816									0.48416	-0.406225										0.481475	0.872025	0.965544	25.692
0.481471	-0.001837	0.965545	21.9906									0.484075	-3.49225										0.481861	-0.402216	0.966271	25.816									0.48441	-0.406225										0.481724	0.871704	0.966043	25.6919
0.48172	-0.003181	0.966044	21.9907									0.484324	-3.49014										0.482111	-0.40181	0.96677	25.8161									0.484659	-0.406225										0.481974	0.872806	0.966542	25.6918
0.48197	-0.003532	0.966543	21.9906									0.484573	-3.48803										0.482361	-0.403278	0.967269	25.8162									0.484909	-0.406225										0.482223	0.87247	0.967041	25.6918
0.482219	-0.002579	0.967042	21.9907									0.484823	-3.48592										0.48261	-0.405446	0.967769	25.8163									0.485159	-0.406225										0.482473	0.871482	0.96754	25.6917
0.482469	-0.001299	0.967541	21.9906									0.485072	-3.48381										0.48286	-0.405758	0.968268	25.8163									0.485408	-0.406225										0.482722	0.870735	0.968039	25.6916
0.482718	-0.000733	0.968039	21.9907									0.485321	-3.4817										0.483109	-0.405677	0.968767	25.8162									0.485658	-0.406225										0.482972	0.87004	0.968538	25.6915
0.482967	-0.001912	0.968538	21.9906									0.485571	-3.47959										0.483359	-0.405175	0.969266	25.816									0.485907	-0.406225										0.483221	0.869893	0.969037	25.6915
0.483217	-0.003654	0.969037	21.9906									0.48582	-3.47748										0.483608	-0.405578	0.969765	25.816									0.486157	-0.406225										0.483471	0.86955	0.969536	25.6915
0.483466	-0.00472	0.969536	21.9906									0.48607	-3.47537										0.483858	-0.406048	0.970264	25.8158									0.486406	-0.406225										0.48372	0.869153	0.970035	25.6915
0.483716	-0.004421	0.970035	21.9906									0.486319	-3.47326										0.484108	-0.405806	0.970763	25.8156									0.486656	-0.406225										0.48397	0.86782	0.970534	25.6915
0.483965	-0.003337	0.970533	21.9905									0.486568	-3.47326										0.484357	-0.406147	0.971263	25.8154									0.486905	-0.405935										0.484219	0.869673	0.971033	25.6914
0.484214	-0.002779	0.971032	21.9904									0.486818	-3.47326										0.484607	-0.404912	0.971762	25.8153									0.487155	-0.405645										0.484469	0.869974	0.971532	25.6914
0.484464	-0.001588	0.971531	21.9903									0.487067	-3.47326										0.484856	-0.405585	0.972261	25.8153									0.487405	-0.405355										0.484718	0.869754	0.972031	25.6913
0.484713	-0.000562	0.97203	21.9902									0.487317	-3.47326										0.485106	-0.40555	0.97276	25.8153									0.487654	-0.405065										0.484968	0.868125	0.97253	25.6912
0.484962	0.000852	0.972529	21.9903									0.487566	-3.47326										0.485355	-0.403901	0.973259	25.8154									0.487904	-0.404775										0.485217	0.866814	0.973029	25.6911
0.485212	0.000648	0.973027	21.9902									0.487815	-3.47326										0.485605	-0.402828	0.973758	25.8154									0.488153	-0.404485										0.485467	0.86646	0.973528	25.691
0.485461	0.000695	0.973526	21.99									0.488065	-3.47326										0.485855	-0.402651	0.974257	25.8153									0.488403	-0.404195										0.485716	0.865927	0.974027	25.6906
0.485711	0.001569	0.974025	21.99									0.488314	-3.47326										0.486104	-0.402677	0.974757	25.8154									0.488652	-0.403904										0.485966	0.865409	0.974526	25.6905
0.48596	0.000432	0.974524	21.9899									0.488564	-3.47326										0.486354	-0.401921	0.975256	25.8154									0.488902	-0.403614										0.486215	0.865973	0.975025	25.6904
0.486209	9.5e-05	0.975022	21.99									0.488813	-3.47326										0.486603	-0.401275	0.975755	25.8153									0.489152	-0.403324										0.486465	0.86663	0.975524	25.6902
0.486459	0.00053	0.975521	21.99									0.489062	-3.47117										0.486853	-0.401066	0.976254	25.8153									0.489401	-0.403035										0.486715	0.868968	0.976023	25.6902
0.486708	0.000617	0.97602	21.99									0.489312	-3.46908										0.487102	-0.400693	0.976753	25.8153									0.489651	-0.402745										0.486964	0.867652	0.976522	25.6902
0.486958	0.000784	0.976519	21.9899									0.489561	-3.46698										0.487352	-0.400191	0.977252	25.8153									0.4899	-0.402455										0.487214	0.867557	0.977021	25.6903
0.487207	0.000714	0.977018	21.9898									0.489811	-3.46489										0.487602	-0.399436	0.977751	25.8153									0.49015	-0.402165										0.487463	0.869039	0.97752	25.6903
0.487456	0.00093	0.977516	21.9897									0.49006	-3.46279										0.487851	-0.399085	0.97825	25.8152									0.490399	-0.401876										0.487713	0.86985	0.978019	25.6905
0.487706	0.000286	0.978015	21.9896									0.490309	-3.4607										0.488101	-0.397001	0.97875	25.8153									0.490649	-0.401586										0.487962	0.870438	0.978519	25.6904
0.487955	-0.000117	0.978514	21.9895									0.490559	-3.45861										0.48835	-0.395169	0.979249	25.8152									0.490899	-0.401296										0.488212	0.871083	0.979018	25.6903
0.488205	0.000257	0.979013	21.9895									0.490808	-3.45651										0.4886	-0.39487	0.979748	25.8151									0.491148	-0.401007										0.488461	0.870861	0.979517	25.6903
0.488454	0.000799	0.979512	21.9895									0.491058	-3.45442										0.488849	-0.395058	0.980247	25.8151									0.491398	-0.400717										0.488711	0.87192	0.980016	25.6903
0.488703	0.001132	0.98001	21.9894									0.491307	-3.45232										0.489099	-0.39462	0.980746	25.815									0.491647	-0.400427										0.48896	0.870513	0.980515	25.6902
0.488953	0.000442	0.980509	21.9893									0.491556	-3.45025										0.489349	-0.394191	0.981245	25.8148									0.491897	-0.400427										0.48921	0.870359	0.981014	25.6901
0.489202	0.000128	0.981008	21.9892									0.491806	-3.44817										0.489598	-0.393884	0.981744	25.8148									0.492146	-0.400427										0.489459	0.871363	0.981513	25.69
0.489452	0.000864	0.981507	21.9891									0.492055	-3.44609										0.489848	-0.39302	0.982244	25.8147									0.492396	-0.400427										0.489709	0.872069	0.982012	25.6899
0.489701	0.002055	0.982006	21.989									0.492305	-3.44401										0.490097	-0.392342	0.982743	25.8147									0.492646	-0.400427										0.489958	0.871673	0.982511	25.6898
0.48995	0.001812	0.982504	21.9891									0.492554	-3.44193										0.490347	-0.39146	0.983242	25.8146									0.492895	-0.400427										0.490208	0.870952	0.98301	25.6898
0.4902	0.001385	0.983003	21.9892									0.492803	-3.43986										0.490596	-0.391063	0.983741	25.8148									0.493145	-0.400427										0.490457	0.868465	0.983509	25.6897
0.490449	0.000872	0.983502	21.9891									0.493053	-3.43778										0.490846	-0.392524	0.98424	25.8149									0.493394	-0.400427										0.490707	0.867331	0.984008	25.6897
0.490699	-0.000269	0.984001	21.9889									0.493302	-3.4357										0.491095	-0.393285	0.984739	25.8149									0.493644	-0.400427										0.490956	0.866995	0.984507	25.6896
0.490948	-0.002258	0.984499	21.9887									0.493551	-3.43362										0.491345	-0.393817	0.985238	25.8149									0.493893	-0.400427										0.491206	0.867931	0.985006	25.6896
0.491197	-0.002386	0.984998	21.9887									0.493801	-3.43154										0.491595	-0.394579	0.985737	25.8148									0.494143	-0.400427										0.491455	0.869213	0.985505	25.6896
0.491447	-0.002731	0.985497	21.9886									0.49405	-3.42948										0.491844	-0.394915	0.986237	25.8148									0.494392	-0.400138										0.491705	0.868498	0.986004	25.6894
0.491696	-0.002154	0.985996	21.9887									0.4943	-3.42742										0.492094	-0.394595	0.986736	25.8147									0.494642	-0.401288										0.491954	0.867377	0.986503	25.6893
0.491946	-0.001879	0.986495	21.9886									0.494549	-3.42536										0.492343	-0.394773	0.987235	25.8147									0.494892	-0.401787										0.492204	0.866805	0.987002	25.6892
0.492195	-0.002557	0.986993	21.9885									0.494798	-3.42329										0.492593	-0.394214	0.987734	25.8147									0.495141	-0.40066										0.492453	0.866615	0.987501	25.6891
0.492444	-0.002075	0.987492	21.9885									0.495048	-3.42123										0.492842	-0.392958	0.988233	25.8146									0.495391	-0.402264										0.492703	0.865153	0.988	25.6891
0.492694	-0.001648	0.987991	21.9883									0.495297	-3.41917										0.493092	-0.391746	0.988732	25.8145									0.49564	-0.40152										0.492953	0.864461	0.988499	25.689
0.492943	-0.002564	0.98849	21.9883									0.495547	-3.41711										0.493342	-0.391786	0.989231	25.8145									0.49589	-0.403113										0.493202	0.864338	0.988998	25.6889
0.493192	-0.002872	0.988989	21.9883									0.495796	-3.41505										0.493591	-0.393576	0.989731	25.8144									0.496139	-0.402383										0.493452	0.862918	0.989497	25.6889
0.493442	-0.003316	0.989487	21.9882									0.496045	-3.41298										0.493841	-0.394782	0.99023	25.8145									0.496389	-0.404507										0.493701	0.860138	0.989996	25.689
0.493691	-0.004295	0.989986	21.9882									0.496295	-3.41092										0.49409	-0.395562	0.990729	25.8145									0.496639	-0.404176										0.493951	0.858609	0.990496	25.689
0.493941	-0.00414	0.990485	21.9882									0.496544	-3.41092										0.49434	-0.39864	0.991228	25.8145									0.496888	-0.402897										0.4942	0.859489	0.990995	25.6889
0.49419	-0.003277	0.990984	21.9881									0.496794	-3.41092										0.494589	-0.401288	0.991727	25.8143									0.497138	-0.402509										0.49445	0.858995	0.991494	25.6888
0.494439	-0.002959	0.991482	21.9881									0.497043	-3.41092										0.494839	-0.401787	0.992226	25.8141									0.497387	-0.402343										0.494699	0.860053	0.991993	25.6886
0.494689	-0.003717	0.991981	21.988									0.497292	-3.41092										0.495089	-0.40066	0.992725	25.8141									0.497637	-0.402718										0.494949	0.859354	0.992492	25.6884
0.494938	-0.004038	0.99248	21.988									0.497542	-3.41092										0.495338	-0.402264	0.993225	25.814									0.497886	-0.400969										0.495198	0.860913	0.992991	25.6883
0.495188	-0.004608	0.992979	21.9879									0.497791	-3.41092										0.495588	-0.40152	0.993724	25.8139									0.498136	-0.400566										0.495448	0.860696	0.99349	25.6883
[truncated: 12,962 more rows]
[truncated: 10 more columns]

## Sheet: 1C
Measurement 29.08.2022
frame_indices,x_coords,y_coords,contrasts,masses_kDa,fit_errors,diffblur_errors,neareast_neighbour_distances,selections
6.000000000000000000e+00,1.096151728753835215e+02,1.551900059251052610e+01,-2.064453966877493815e-02,1.105740884423367334e+03,2.321512215238541454e-02,0.000000000000000000e+00,1.286261024874574233e+01,1.000000000000000000e+00
7.000000000000000000e+00,1.363965745139878436e+02,1.344779555104374502e+01,-1.811927780348995473e-02,9.678714343966661318e+02,3.436667927775716169e-02,0.000000000000000000e+00,8.699876882762735519e+00,1.000000000000000000e+00
9.000000000000000000e+00,2.267451656031336782e+01,3.689954712151873650e+01,-2.092186223473219489e-02,1.120881615043874945e+03,2.861529395284390098e-02,0.000000000000000000e+00,2.898106100847830291e+01,1.000000000000000000e+00
1.000000000000000000e+01,6.055885038808916931e+01,4.223825179845558608e+01,-2.268008657946066296e-03,1.024539545842420836e+02,3.176356465098658655e-01,0.000000000000000000e+00,4.494968774336847162e+00,1.000000000000000000e+00
1.100000000000000000e+01,1.347734945316677795e+02,4.900663333380245845e+00,-2.667700331218467863e-03,1.242755612587241671e+02,3.391092414506583497e-01,0.000000000000000000e+00,8.699876882762735519e+00,1.000000000000000000e+00
1.100000000000000000e+01,5.465529057148988556e+01,1.854525706777566540e+01,-3.117613301973369035e-03,1.488390549266797791e+02,1.498433434389498942e-01,0.000000000000000000e+00,7.761427962159843652e+00,1.000000000000000000e+00
1.100000000000000000e+01,1.021183507942744626e+02,2.597100523733032418e+01,-2.043002638490156505e-03,9.016950338274951093e+01,2.651524003768076510e-01,0.000000000000000000e+00,9.450536092561597101e+00,1.000000000000000000e+00
1.200000000000000000e+01,3.301580211903083040e+01,4.862830810102939161e+00,-2.109266859493427650e-03,9.378727143752419693e+01,3.183120240391488220e-01,0.000000000000000000e+00,4.815871736184949903e+00,1.000000000000000000e+00
1.300000000000000000e+01,1.189365320993190664e+02,7.262590783754408363e+00,-5.852783649938745475e-02,3.174021157069621950e+03,2.289273931259672157e-02,0.000000000000000000e+00,1.601212291872802851e+01,1.000000000000000000e+00
1.500000000000000000e+01,6.468600091491222770e+01,4.929084649780738658e+01,-1.790687092325334235e-03,7.639405852249737450e+01,3.510340611772998498e-01,0.000000000000000000e+00,7.870414602835772655e+00,1.000000000000000000e+00
1.600000000000000000e+01,2.015217066152221648e+01,2.908068200809946546e+01,-2.113276889416784363e-02,1.132396296171837776e+03,2.568036101169135499e-02,0.000000000000000000e+00,1.952164561599683523e+01,1.000000000000000000e+00
1.600000000000000000e+01,1.184331044408324232e+02,4.528628139255130236e+01,-1.987924869342157924e-02,1.063958981590704752e+03,2.648830166462556868e-02,0.000000000000000000e+00,1.962008801929333757e+01,1.000000000000000000e+00
1.600000000000000000e+01,9.302035430175078545e+01,8.816459899560873836e+00,-4.789416827293488388e-03,2.401130078410929798e+02,6.745823421907570783e-02,0.000000000000000000e+00,1.152150762183809007e+01,1.000000000000000000e+00
1.600000000000000000e+01,3.727665783054946047e+01,3.845333300738401761e+01,-2.031648209643401384e-02,1.087830220306703950e+03,3.015935823310122998e-02,0.000000000000000000e+00,1.952164561599683523e+01,1.000000000000000000e+00
1.800000000000000000e+01,5.058517387826242384e+01,5.292411601407849275e+01,-2.334648858082764497e-03,1.060922496334879952e+02,1.620476676380887548e-01,0.000000000000000000e+00,1.456138628343397023e+01,1.000000000000000000e+00
1.800000000000000000e+01,6.110834021809295535e+01,4.228058473671991635e+01,2.284295822381622425e-03,-1.033431702470189606e+02,3.218876038475333434e-01,0.000000000000000000e+00,7.870414602835772655e+00,1.000000000000000000e+00
1.900000000000000000e+01,1.041712885636639072e+02,1.171504627339299809e+01,-1.763476433382228474e-03,7.490846265819411087e+01,3.088943590362414060e-01,0.000000000000000000e+00,1.152150762183809007e+01,1.000000000000000000e+00
2.300000000000000000e+01,7.555896032785365435e+01,4.910096344252168876e+01,-1.942362541319446814e-02,1.039083727294182836e+03,2.826551173812996698e-02,0.000000000000000000e+00,8.446706820702356566e+00,1.000000000000000000e+00
2.500000000000000000e+01,7.893705737167690017e+01,1.926336232048546648e+01,1.251822412248204414e-03,-4.697414841243680428e+01,3.241142268691689088e-01,0.000000000000000000e+00,1.848374437382233282e+01,1.000000000000000000e+00
2.500000000000000000e+01,1.122538936338249727e+02,2.743559612273284642e+01,1.698642032388854610e-03,-7.136875720006004542e+01,2.680235319681676387e-01,0.000000000000000000e+00,7.737324065472416912e+00,1.000000000000000000e+00
2.600000000000000000e+01,3.917071344491492368e+01,3.026517836542673123e+01,-1.438263576471147465e-03,5.715310891040249430e+01,3.414192753045198758e-01,0.000000000000000000e+00,1.052125719395467662e+01,1.000000000000000000e+00
2.700000000000000000e+01,4.156022095181760534e+01,1.491803735981058132e+01,2.090838080115777972e-03,-9.278113195061074236e+01,3.399652496939817858e-01,0.000000000000000000e+00,3.723394864489268929e+00,1.000000000000000000e+00
2.800000000000000000e+01,4.253160653291705984e+01,1.851248855154168282e+01,-2.571443062778966566e-03,1.190202897784617022e+02,3.220605661919629936e-01,0.000000000000000000e+00,3.723394864489268929e+00,1.000000000000000000e+00
2.800000000000000000e+01,6.353661101904108932e+01,4.187714652925754422e+01,-2.760100803471794446e-03,1.293202667076523085e+02,1.523095980979831676e-01,0.000000000000000000e+00,1.402570546173942212e+01,1.000000000000000000e+00
3.000000000000000000e+01,1.811327390898244971e+01,5.002720314808239976e+01,-2.342337893023129294e-03,1.065120409561374402e+02,2.762572039655053491e-01,0.000000000000000000e+00,1.393235544483671617e+01,1.000000000000000000e+00
3.100000000000000000e+01,1.033831479179513835e+01,3.846603802655000237e+01,-1.653789563382544519e-03,6.891998730445091326e+01,3.463345442958988274e-01,0.000000000000000000e+00,1.393235544483671617e+01,1.000000000000000000e+00
3.200000000000000000e+01,7.702542749204512518e+01,9.876475584920921591e+00,-1.852904764252704360e-03,7.979090077814208826e+01,2.692283404570144922e-01,0.000000000000000000e+00,1.468663988774472706e+01,1.000000000000000000e+00
3.200000000000000000e+01,1.161324843655624619e+02,4.835639229132799244e+01,-1.853473740975789203e-03,7.982196468837179282e+01,3.531350065678059424e-01,0.000000000000000000e+00,2.007376555323170209e+01,1.000000000000000000e+00
3.500000000000000000e+01,1.437107617561186146e+02,4.373354119011865748e+01,-1.926810590039310751e-03,8.382587065395681236e+01,2.487594184845323131e-01,0.000000000000000000e+00,2.796304947845304412e+01,1.000000000000000000e+00
3.600000000000000000e+01,8.503435165095373804e+01,3.184793827530340948e+01,1.323880039245092137e-03,-5.090821384179334785e+01,3.433872673974726064e-01,0.000000000000000000e+00,1.556345330431549989e+01,1.000000000000000000e+00
3.700000000000000000e+01,2.803607319145799082e+01,3.605409597471890493e+01,-2.103341893535926738e-02,1.126972175858054925e+03,2.770327049215792758e-02,0.000000000000000000e+00,1.213821074475881012e+01,1.000000000000000000e+00
3.700000000000000000e+01,9.311699176403196532e+01,4.546929919053054903e+01,-1.717452356991425524e-03,7.239572756833410949e+01,3.332370677096975209e-01,0.000000000000000000e+00,1.439319236426028148e+01,1.000000000000000000e+00
3.800000000000000000e+01,1.107538175178585931e+02,4.761583233525460201e+01,-2.005225538587887546e-02,1.073404472320963805e+03,2.394752327783455925e-02,0.000000000000000000e+00,1.776697011907885937e+01,1.000000000000000000e+00
3.900000000000000000e+01,9.206312849367589024e+01,1.796206866440680372e+01,-2.058571305723980865e-02,1.102529180840947902e+03,2.020829715771155222e-02,0.000000000000000000e+00,4.132840470591495396e+00,1.000000000000000000e+00
4.000000000000000000e+01,1.103241943956563205e+02,7.215453733986445073e+00,-3.990942965426353371e-03,1.965194488087925890e+02,1.314407008475457772e-01,0.000000000000000000e+00,2.085691292080826287e+01,1.000000000000000000e+00
4.100000000000000000e+01,6.741072936937686499e+00,1.952007827894075476e+01,-5.042310528775057095e-03,2.539200177269947858e+02,6.465818746820584106e-02,0.000000000000000000e+00,8.724069333285578765e+00,1.000000000000000000e+00
4.200000000000000000e+01,8.519381851322830101e+00,4.594504328987050457e+01,1.240605630806440813e-03,-4.636175588803968139e+01,3.413540108430440645e-01,0.000000000000000000e+00,1.547466911058435102e+01,1.000000000000000000e+00
4.300000000000000000e+01,4.228508993741046851e+01,1.709490960065414455e+01,-2.110576022285580444e-02,1.130921728044495239e+03,2.592867623790429121e-02,0.000000000000000000e+00,1.239880986510927130e+01,1.000000000000000000e+00
4.300000000000000000e+01,1.222644806387219916e+02,2.431634204482676864e+01,-2.047403302008709777e-02,1.096431886333446073e+03,2.361879395857358066e-02,0.000000000000000000e+00,2.085691292080826287e+01,1.000000000000000000e+00
4.400000000000000000e+01,5.613925319952592474e+01,1.623829579142131863e+01,-2.379992077110737111e-03,1.085678125664915115e+02,1.677738346824204640e-01,0.000000000000000000e+00,1.388062055210493639e+01,1.000000000000000000e+00
4.400000000000000000e+01,9.618534416139146970e+01,5.016306085735133991e+01,-1.607106308222319702e-03,6.637126362439407501e+01,3.422844079340998658e-01,0.000000000000000000e+00,1.626284675859047013e+01,1.000000000000000000e+00
4.600000000000000000e+01,9.725669677500981436e+01,8.287681418879694561e+00,-2.280573228481774795e-02,1.223733573210105533e+03,2.079540796906109712e-02,0.000000000000000000e+00,2.725081331595010781e+01,1.000000000000000000e+00
4.600000000000000000e+01,6.006499622785617554e+00,3.067576671933268173e+01,-4.286802631593746200e-03,2.126722328112463458e+02,1.075254683183716198e-01,0.000000000000000000e+00,1.117984716053660676e+01,1.000000000000000000e+00
4.600000000000000000e+01,8.180655815996789215e+01,4.256498887699593325e+01,-1.204395467580496922e-03,4.438482218545333069e+01,3.294450171903043900e-01,0.000000000000000000e+00,1.626284675859047013e+01,1.000000000000000000e+00
4.700000000000000000e+01,7.713125357160767237e+01,2.666085104873393519e+01,-2.027602279154779377e-02,1.085621300039935477e+03,2.576706059988675968e-02,0.000000000000000000e+00,1.657709483155285568e+01,1.000000000000000000e+00
5.100000000000000000e+01,1.421987501208133438e+02,3.930788765986778799e+01,-3.016045308563051596e-03,1.432938385733588404e+02,1.401247697418613880e-01,0.000000000000000000e+00,1.049819889032392695e+01,1.000000000000000000e+00
5.100000000000000000e+01,2.030023156028827103e+01,4.552151513510854386e+01,-1.971083899801399399e-03,8.624302071339118925e+01,3.079021127475332076e-01,0.000000000000000000e+00,2.060842106338316526e+01,1.000000000000000000e+00
5.400000000000000000e+01,7.107452934647254494e+01,2.780567091854647188e+01,-1.287694405094489888e-03,4.893261933106408890e+01,3.348232882360266949e-01,0.000000000000000000e+00,8.506595454583665727e+00,1.000000000000000000e+00
5.800000000000000000e+01,1.340749865203842148e+02,2.315310783154536978e+01,-1.565797201191081438e-03,6.411594747449916554e+01,3.304669939291206004e-01,0.000000000000000000e+00,1.255344353246499800e+01,1.000000000000000000e+00
5.900000000000000000e+01,1.009842583157513189e+02,2.604457953988493557e+01,-1.971922921570610273e-03,8.628882803003891411e+01,2.577005035308155279e-01,0.000000000000000000e+00,2.097554614073347068e+01,1.000000000000000000e+00
5.900000000000000000e+01,1.208584840761351700e+02,5.235247093493624249e+01,-1.297106886385480549e-03,4.944650410349700564e+01,3.597414581107012399e-01,0.000000000000000000e+00,1.223749299710545202e+01,1.000000000000000000e+00
6.000000000000000000e+01,1.745427702120116820e+01,2.114229002524169942e+01,-1.614266968375161794e-03,6.676220774415926940e+01,3.224339069162277527e-01,0.000000000000000000e+00,1.735824211008314322e+01,1.000000000000000000e+00
6.200000000000000000e+01,6.627425260160420351e+01,5.649422160234906620e+00,-2.357637681030630775e-02,1.265807759002795819e+03,2.370830941069701492e-02,0.000000000000000000e+00,7.246803238212170761e+00,1.000000000000000000e+00
6.200000000000000000e+01,3.303785415634195033e+01,1.349633077702561046e+01,-2.750682123745113068e-03,1.288060435248028455e+02,1.604519811791751405e-01,0.000000000000000000e+00,1.735824211008314322e+01,1.000000000000000000e+00
6.500000000000000000e+01,3.687801171465896743e+01,3.735279164681436725e+01,1.165250200630458480e-03,-4.224764326561835759e+01,3.667092208708163659e-01,0.000000000000000000e+00,1.676836803602641268e+01,1.000000000000000000e+00
6.500000000000000000e+01,6.524177068402886448e+01,4.512975425872632940e+01,-1.509407566750065868e-03,6.103729333788662359e+01,3.410751025463621966e-01,0.000000000000000000e+00,1.465373502491879876e+01,1.000000000000000000e+00
6.600000000000000000e+01,6.556232109784041029e+01,1.286117026366385474e+01,-4.738906000271050738e-03,2.373553136638234093e+02,1.049068538234191328e-01,0.000000000000000000e+00,3.664031943593897722e+00,1.000000000000000000e+00
6.600000000000000000e+01,5.138739252069218111e+01,4.990344841396832720e+01,-1.272807281961235541e-03,4.811984046362179157e+01,3.662600089995941000e-01,0.000000000000000000e+00,1.465373502491879876e+01,1.000000000000000000e+00
6.700000000000000000e+01,6.835766232992495972e+00,3.988862030364223443e+01,-2.131337756606156361e-02,1.142256825333723327e+03,3.044737797429830639e-02,0.000000000000000000e+00,1.634677807022697849e+01,1.000000000000000000e+00
6.700000000000000000e+01,1.313504110198203421e+02,2.592564098347516932e+01,1.392382057515950938e-03,-5.464815690059232622e+01,3.295455199986928596e-01,0.000000000000000000e+00,1.150584384139138372e+01,1.000000000000000000e+00
6.800000000000000000e+01,1.033618663809807998e+02,1.876977167579433470e+01,-2.286987585920222804e-03,1.034901300390985313e+02,1.780077815590859203e-01,0.000000000000000000e+00,1.312594194064521425e+01,1.000000000000000000e+00
6.800000000000000000e+01,3.854217108220876042e+01,5.067510882401443872e+00,-5.217383117142193431e-03,2.634782983175125537e+02,9.493392801005884341e-02,0.000000000000000000e+00,9.118986050851766834e+00,1.000000000000000000e+00
6.900000000000000000e+01,4.295842754756851889e+01,1.784707308689124972e+01,-2.110166433461369354e-03,9.383638466808592682e+01,2.095401540133957630e-01,0.000000000000000000e+00,1.258950371472549357e+01,1.000000000000000000e+00
7.100000000000000000e+01,2.407070943649983974e+01,3.829875139328959222e+01,1.416199548220886369e-03,-5.594849901150244875e+01,3.573599446095223620e-01,0.000000000000000000e+00,7.405294978073748702e+00,1.000000000000000000e+00
7.300000000000000000e+01,3.208321375547568266e+01,1.150472898085594586e+01,-2.045416073219388092e-02,1.095346936910863860e+03,2.243600408072576879e-02,0.000000000000000000e+00,9.118986050851766834e+00,1.000000000000000000e+00
7.400000000000000000e+01,1.022486161985590343e+02,3.450912182072481471e+01,-1.871374093513177971e-03,8.079925413052450267e+01,2.859122548933296093e-01,0.000000000000000000e+00,2.189753245292578399e+01,1.000000000000000000e+00
7.500000000000000000e+01,7.963293312700699289e+01,2.784925496620125074e+01,-1.892201187777198257e-02,1.011697584413177992e+03,2.561549741487323395e-02,0.000000000000000000e+00,1.609311824382196221e+01,1.000000000000000000e+00
7.500000000000000000e+01,5.711805325714724546e+01,2.836194507453121005e+01,-4.107967153317602232e-03,2.029085131059192690e+02,1.065376984696730922e-01,0.000000000000000000e+00,1.496411501799443045e+01,1.000000000000000000e+00
7.500000000000000000e+01,5.007246107990754780e+01,4.156362561693887869e+01,1.257777449983561334e-03,-4.729927024979890859e+01,3.599069118342375084e-01,0.000000000000000000e+00,1.496411501799443045e+01,1.000000000000000000e+00
7.900000000000000000e+01,1.284294658099882369e+01,5.075644331881547622e+00,-1.732501176054200955e-03,7.321733440295918172e+01,3.083292324536291984e-01,0.000000000000000000e+00,6.713755507981225001e+00,1.000000000000000000e+00
8.100000000000000000e+01,1.920525811699601704e+01,7.219357218409329313e+00,-1.885660529629024171e-03,8.157923782932836332e+01,3.367782968939665444e-01,0.000000000000000000e+00,6.713755507981225001e+00,1.000000000000000000e+00
8.200000000000000000e+01,7.640967909691467774e+00,1.547803242989762396e+01,2.305174955902696519e-03,-1.044830895144647940e+02,1.888982010931717914e-01,0.000000000000000000e+00,1.163057437268182248e+01,1.000000000000000000e+00
8.300000000000000000e+01,3.306733921971726176e+01,2.376657741896202580e+01,-1.445977652754527280e-03,5.757426739272629845e+01,3.595785221898771811e-01,0.000000000000000000e+00,2.158628705599924658e+01,1.000000000000000000e+00
8.300000000000000000e+01,1.230255841841897109e+02,4.362239476952613870e+01,-1.838078595264524759e-02,9.821487595316069701e+02,3.134159646621348383e-02,0.000000000000000000e+00,8.288800036766810209e+00,1.000000000000000000e+00
8.800000000000000000e+01,8.365972274613321247e+01,5.243186199433040429e+01,1.491150454900917180e-03,-6.004052622857376775e+01,3.325455188214067048e-01,0.000000000000000000e+00,2.363621424014791828e+01,1.000000000000000000e+00
8.900000000000000000e+01,4.262929991029117360e+01,5.870611542697461438e+00,1.460102679612101419e-03,-5.834543877547964996e+01,3.230766001274615329e-01,0.000000000000000000e+00,1.594699543869647229e+01,1.000000000000000000e+00
8.900000000000000000e+01,1.069487496731379963e+02,4.839554580262571903e+01,1.481200699020885020e-03,-5.949730835880042434e+01,3.705788311507967059e-01,0.000000000000000000e+00,1.239816718198620826e+01,1.000000000000000000e+00
9.000000000000000000e+01,2.682825598712210180e+01,8.023208685659390937e+00,-2.038658939944881961e-03,8.993235438139190308e+01,2.319715811522915505e-01,0.000000000000000000e+00,1.010599841930733334e+01,1.000000000000000000e+00
9.100000000000000000e+01,1.091265567340395677e+02,1.626460823305784942e+01,-1.522867298370656538e-03,6.177214219516677929e+01,2.877702847947730680e-01,0.000000000000000000e+00,4.816358260217834975e+00,1.000000000000000000e+00
9.200000000000000000e+01,1.311894281597633665e+02,2.797738650303499597e+01,-1.374122246730506659e-03,5.365124243988282871e+01,3.389813082480764850e-01,0.000000000000000000e+00,1.054315960245823369e+01,1.000000000000000000e+00
9.300000000000000000e+01,1.672357038684426556e+01,7.860319242845986487e+00,-2.566649826313255941e-03,1.187585977597209563e+02,2.091252098650158153e-01,0.000000000000000000e+00,1.010599841930733334e+01,1.000000000000000000e+00
9.300000000000000000e+01,5.988002277357345804e+01,1.610550338706803331e+01,-1.337385363482923410e-03,5.164555187817633453e+01,3.498605196903614711e-01,0.000000000000000000e+00,1.203169034416534622e+01,1.000000000000000000e+00
9.400000000000000000e+01,2.127786494130704398e+01,2.555735302145444265e+01,-1.973852891873021514e-02,1.056276230660479769e+03,2.336046838315908314e-02,0.000000000000000000e+00,3.970625206173660882e+00,1.000000000000000000e+00
9.600000000000000000e+01,1.055618224426164886e+02,1.950343152590989604e+01,-2.070751424086676035e-02,1.109179050476291195e+03,2.600931642981774150e-02,0.000000000000000000e+00,4.816358260217834975e+00,1.000000000000000000e+00
9.600000000000000000e+01,5.241311249659935356e+01,2.553984615450552553e+01,-2.085949107947301841e-03,9.251421313584157247e+01,2.774041233125719152e-01,0.000000000000000000e+00,1.203169034416534622e+01,1.000000000000000000e+00
9.700000000000000000e+01,2.533912091664081245e+01,3.901752892142507534e+01,-2.234983438786553381e-03,1.006509064072881756e+02,3.022184803316831925e-01,0.000000000000000000e+00,1.405952116379980055e+01,1.000000000000000000e+00
9.800000000000000000e+01,1.348278040612955806e+02,4.192218275091257595e+01,-4.139484053825500179e-03,2.046292129665175707e+02,1.157991419117889720e-01,0.000000000000000000e+00,8.499027813971084200e+00,1.000000000000000000e+00
9.900000000000000000e+01,3.808117167640427425e+01,8.020880402855837588e+00,-2.727744189838988975e-03,1.275537217850813079e+02,1.680168161108075431e-01,0.000000000000000000e+00,1.785790549282707218e+01,1.000000000000000000e+00
1.030000000000000000e+02,8.565933212244597428e+01,2.405060481673836748e+01,-2.680227364883990947e-03,1.249594884449198560e+02,1.837940473513185458e-01,0.000000000000000000e+00,1.219161926592178880e+01,1.000000000000000000e+00
1.030000000000000000e+02,1.211790813545445786e+02,2.947809750161452413e+01,-1.871859151442430667e-03,8.082573640187088415e+01,2.573930350529872735e-01,0.000000000000000000e+00,1.019691066187767881e+01,1.000000000000000000e+00
1.040000000000000000e+02,5.887691546521548958e+01,1.835101586511125760e+01,-2.070848065334715896e-02,1.109231812828981447e+03,2.841323909117332569e-02,0.000000000000000000e+00,1.357423236256042287e+01,1.000000000000000000e+00
1.050000000000000000e+02,6.215036190012457951e+01,3.852337283315688410e+01,-1.374347967550103994e-03,5.366356591638452045e+01,3.526330865517962598e-01,0.000000000000000000e+00,2.043622854659043853e+01,1.000000000000000000e+00
[truncated: 9,690 more rows]
[truncated: 4 more columns]

## Sheet: 5 B
		before						after
		0.01	0.05	0.1	1% ctrl	5% ctrl	10% ctrl	0.01	0.05	0.1	1% ctrl	5% ctrl	10% ctrl
[truncated: 19 more rows]

## Sheet: 5 C
	Before										After
[truncated: 20 more rows]

## Sheet:  5 E
	WT	Vps11deltaN	Vps18deltaN	WT	Vps11deltaN	Vps18deltaN	WT	Vps11deltaN	Vps18deltaN
[truncated: 101 more rows]

[truncated: 5 more sheets:  5 D, S6, S7A, S7B, S8]
